# Supplementary material for: (2E)-1-(2,5-Dimethyl­thio­phen-3-yl)-3-(3-nitro­phen­yl)prop-2-en-1-one
Source: Acta Crystallogr Sect E Struct Rep Online. 2011 Nov 16;67(Pt 12):o3333. doi: 10.1107/S1600536811047933 (PMC3238980; doi:10.1107/S1600536811047933)
Supplement: Supplementary file 1 [file e-67-o3333-sup1.cif]

##############################################################################
#                                                                            #
# This CIF contains the data in a paper accepted for publication in          #
# Acta Crystallographica Section E. It conforms to the requirements of       #
# Notes for Authors for Acta Crystallographica Section E, and has been       #
# peer reviewed under the auspices of the IUCr Commission on Journals.       #
#                                                                            #
# Full details of the Crystallographic Information File format               #
# are given in the paper "The Crystallographic Information File (CIF):       #
# a New Standard Archive File for Crystallography" by S. R. Hall, F. H.      #
# Allen and I. D. Brown [Acta Cryst. (1991), A47, 655-685].                  #
#                                                                            #
# The current version of the core CIF dictionary is obtainable from          #
# ftp://ftp.iucr.org/pub/cif_core.dic.                                       #
#                                                                            #
# Software is freely available for graphical display of the structure(s)     #
# in this CIF. For information consult the CIF software page                 #
# http://www.iucr.org/resources/cif/software.                                #
#                                                                            #
# This file may be used for bona fide research purposes within the           #
# scientific community so long as proper attribution is given to the journal # 
# article from which it was obtained.                                        #
#                                                                            #
##############################################################################
data_text
_audit_creation_method     ?
_journal_date_recd_electronic     2011-11-09
_journal_date_accepted     2011-11-11
_journal_name_full     'Acta Crystallographica, Section E'
_journal_year     2011
_journal_volume     67
_journal_issue     12
_journal_page_first     o3333
_journal_page_last     o3333
_journal_paper_category     QO
_journal_coeditor_code     GK2432
_publ_contact_author
;
Muhammad Nawaz Tahir
University of Sargodha
Department of Physics
Sargodha
Pakistan
;
_publ_contact_author_email     'dmntahir_uos@yahoo.com'
_publ_contact_author_fax     '0092 48 32 22 121'
_publ_contact_author_phone     '0092 48 92 30 914'
_publ_section_title
;
(2<i>E</i>)-1-(2,5-Dimethylthiophen-3-yl)-3-(3-nitrophenyl)prop-2-en-1-one
;
loop_
    _publ_author_name
    _publ_author_address
    'Abdullah M. Asiri'
;
Department of Chemistry
Faculty of Science
King Abdulaziz University
Jeddah 21589
PO Box 80203
Saudi Arabia
The Center of Excellence for Advanced Materials Reesrch
King Abdulaziz University
Jeddah 21589
PO Box 80203
Saudi Arabia
;
    'Abdulrahman O. Al-Youbi'
;
Department of Chemistry
Faculty of Science
King Abdulaziz University
Jeddah 21589
PO Box 80203
Saudi Arabia
;
    'Salman A. Khan'
;
Department of Chemistry
Faculty of Science
King Abdulaziz University
Jeddah 21589
PO Box 80203
Saudi Arabia
;
    'Tahir, M. Nawaz'
;
Department of Physics
University of Sargodha
Sargodha
Pakistan
;
_publ_section_synopsis     .
data_I
_audit_creation_method     SHELXL-97
_chemical_name_systematic
;
(2<i>E</i>)-1-(2,5-Dimethylthiophen-3-yl)-3-(3-nitrophenyl)prop-2-en-1-one
;
_chemical_name_common     ?
_chemical_formula_moiety     'C15 H13 N O3 S'
_chemical_formula_sum     'C15 H13 N O3 S'
_chemical_formula_iupac     'C15 H13 N O3 S'
_chemical_formula_weight     287.32
_symmetry_cell_setting     monoclinic
_symmetry_space_group_name_H-M     'P 21/c'
_symmetry_space_group_name_Hall     '-P 2ybc'
loop_
    _symmetry_equiv_pos_site_id
    _symmetry_equiv_pos_as_xyz
    1 x,y,z
    2 -x,1/2+y,1/2-z
    3 -x,-y,-z
    4 x,1/2-y,1/2+z
_cell_length_a     7.3802(5)
_cell_length_b     13.7973(9)
_cell_length_c     13.4638(8)
_cell_angle_alpha     90
_cell_angle_beta     96.997(3)
_cell_angle_gamma     90
_cell_volume     1360.77(15)
_cell_formula_units_Z     4
_cell_measurement_reflns_used     1493
_cell_measurement_theta_min     2.12
_cell_measurement_theta_max     25.25
_cell_measurement_temperature     296(2)
_exptl_crystal_description     prism
_exptl_crystal_colour     yellow
_exptl_crystal_size_max     0.25
_exptl_crystal_size_mid     0.22
_exptl_crystal_size_min     0.20
_exptl_crystal_density_diffrn     1.402
_exptl_crystal_density_meas     ?
_exptl_crystal_density_method     'not measured'
_exptl_crystal_F_000     600
_exptl_absorpt_coefficient_mu     0.244
_exptl_absorpt_correction_type     multi-scan
_exptl_absorpt_process_details     '(SADABS; Bruker, 2005)'
_exptl_absorpt_correction_T_min     0.945
_exptl_absorpt_correction_T_max     0.955
_exptl_special_details     ' '
_diffrn_ambient_temperature     296(2)
_diffrn_radiation_type     MoK\a
_diffrn_radiation_wavelength     0.71073
_diffrn_radiation_source     'fine-focus sealed tube'
_diffrn_radiation_monochromator     graphite
_diffrn_measurement_device_type     'Bruker KAPPA APEXII CCD'
_diffrn_measurement_method     \w
_diffrn_detector_area_resol_mean     8.10
_diffrn_reflns_number     10732
_diffrn_reflns_av_R_equivalents     0.0505
_diffrn_reflns_av_sigmaI/netI     0.0524
_diffrn_reflns_theta_min     2.12
_diffrn_reflns_theta_max     25.25
_diffrn_reflns_theta_full     25.25
_diffrn_measured_fraction_theta_max     0.999
_diffrn_measured_fraction_theta_full     0.999
_diffrn_reflns_limit_h_min     -8
_diffrn_reflns_limit_h_max     8
_diffrn_reflns_limit_k_min     -13
_diffrn_reflns_limit_k_max     16
_diffrn_reflns_limit_l_min     -16
_diffrn_reflns_limit_l_max     16
_diffrn_standards_number     0
_diffrn_standards_interval_count     ?
_diffrn_standards_interval_time     ?
_diffrn_standards_decay_%     ?
_refine_special_details
;
Refinement of <i>F</i>^2^ against ALL reflections. The weighted <i>R</i>-factor
<i>wR</i> and goodness of fit <i>S</i> are based on <i>F</i>^2^, conventional
<i>R</i>-factors <i>R</i> are based on <i>F</i>, with <i>F</i> set to zero for
negative <i>F</i>^2^. The threshold expression of <i>F</i>^2^ >
\s(<i>F</i>^2^) is used only for calculating <i>R</i>-factors(gt) <i>etc</i>.
and is not relevant to the choice of reflections for refinement.
<i>R</i>-factors based on <i>F</i>^2^ are statistically about twice as large
as those based on <i>F</i>, and <i>R</i>- factors based on ALL data will be
even larger.
;
_reflns_number_total     2466
_reflns_number_gt     1493
_reflns_threshold_expression     I>2\s(I)
_refine_ls_structure_factor_coef     Fsqd
_refine_ls_matrix_type     full
_refine_ls_R_factor_all     0.0920
_refine_ls_R_factor_gt     0.0470
_refine_ls_wR_factor_gt     0.1006
_refine_ls_wR_factor_ref     0.1167
_refine_ls_goodness_of_fit_ref     1.030
_refine_ls_restrained_S_all     1.030
_refine_ls_number_reflns     2466
_refine_ls_number_parameters     183
_refine_ls_number_restraints     0
_refine_ls_hydrogen_treatment     constr
_refine_ls_weighting_scheme     calc
_refine_ls_weighting_details
         'calc w=1/[\s^2^(Fo^2^)+(0.0498P)^2^+0.0228P] where P=(Fo^2^+2Fc^2^)/3'
_atom_sites_solution_hydrogens     geom
_atom_sites_solution_primary     direct
_atom_sites_solution_secondary     difmap
_refine_ls_shift/su_max     0.000
_refine_ls_shift/su_mean     0.000
_refine_diff_density_max     0.173
_refine_diff_density_min     -0.251
loop_
    _atom_type_symbol
    _atom_type_description
    _atom_type_scat_dispersion_real
    _atom_type_scat_dispersion_imag
    _atom_type_scat_source
    'C' 'C' 0.0033 0.0016
                         'International Tables Vol C Tables 4.2.6.8 and 6.1.1.4'
    'H' 'H' 0.0000 0.0000
                         'International Tables Vol C Tables 4.2.6.8 and 6.1.1.4'
    'N' 'N' 0.0061 0.0033
                         'International Tables Vol C Tables 4.2.6.8 and 6.1.1.4'
    'O' 'O' 0.0106 0.0060
                         'International Tables Vol C Tables 4.2.6.8 and 6.1.1.4'
    'S' 'S' 0.1246 0.1234
                         'International Tables Vol C Tables 4.2.6.8 and 6.1.1.4'
_computing_data_collection     'APEX2 (Bruker, 2009)'
_computing_cell_refinement     'SAINT (Bruker, 2009)'
_computing_data_reduction     'SAINT  (Bruker, 2009)'
_computing_structure_solution     'SHELXS97 (Sheldrick, 2008)'
_computing_structure_refinement     'SHELXL97 (Sheldrick, 2008)'
_computing_molecular_graphics
                  'ORTEP-3 for Windows (Farrugia, 1997) and PLATON (Spek, 2009)'
_computing_publication_material
;
WinGX (Farrugia, 1999) and PLATON (Spek, 2009)
;
loop_
    _atom_site_type_symbol
    _atom_site_label
    _atom_site_fract_x
    _atom_site_fract_y
    _atom_site_fract_z
    _atom_site_U_iso_or_equiv
    _atom_site_thermal_displace_type
    _atom_site_calc_flag
    _atom_site_refinement_flags
    _atom_site_occupancy
    _atom_site_disorder_assembly
    _atom_site_disorder_group
    S S1 0.21173(10) 0.46796(5) 0.18440(5) 0.0520(3) Uani . . 1.000 . -16
    O O1 0.4422(3) -0.10573(18) 0.51656(15) 0.0876(10) Uani . . 1.000 . -16
    O O2 0.5017(3) -0.25617(17) 0.49723(15) 0.0892(10) Uani . . 1.000 . -16
    O O3 0.0404(3) 0.17111(14) 0.06130(14) 0.0744(8) Uani . . 1.000 . -16
    N N1 0.4392(3) -0.1786(2) 0.46575(18) 0.0607(10) Uani . . 1.000 . -16
    C C1 0.2331(3) -0.07879(19) 0.22025(18) 0.0413(9) Uani . . 1.000 . -16
    C C2 0.3105(3) -0.08450(19) 0.32014(17) 0.0431(9) Uani . . 1.000 . -16
    C C3 0.3587(3) -0.17332(19) 0.36030(18) 0.0444(9) Uani . . 1.000 . -16
    C C4 0.3343(4) -0.2574(2) 0.3066(2) 0.0577(11) Uani . . 1.000 . -16
    C C5 0.2586(4) -0.2528(2) 0.2088(2) 0.0618(11) Uani . . 1.000 . -16
    C C6 0.2074(4) -0.1642(2) 0.1663(2) 0.0530(10) Uani . . 1.000 . -16
    C C7 0.1775(3) 0.01281(19) 0.17143(19) 0.0457(10) Uani . . 1.000 . -16
    C C8 0.2028(4) 0.10257(19) 0.20395(18) 0.0490(10) Uani . . 1.000 . -16
    C C9 0.1319(4) 0.1860(2) 0.14180(18) 0.0491(10) Uani . . 1.000 . -16
    C C10 0.1748(3) 0.28475(18) 0.17826(18) 0.0419(9) Uani . . 1.000 . -16
    C C11 0.1514(3) 0.36459(18) 0.11758(18) 0.0438(9) Uani . . 1.000 . -16
    C C12 0.0882(4) 0.3718(2) 0.00750(18) 0.0616(11) Uani . . 1.000 . -16
    C C13 0.2414(3) 0.31061(19) 0.27906(17) 0.0439(9) Uani . . 1.000 . -16
    C C14 0.2659(3) 0.40587(19) 0.29503(17) 0.0433(9) Uani . . 1.000 . -16
    C C15 0.3299(4) 0.4582(2) 0.39024(19) 0.0597(11) Uani . . 1.000 . -16
    H H2 0.32910 -0.02870 0.35879 0.0517 Uiso . . 1.000 . -16
    H H4 0.36845 -0.31670 0.33608 0.0691 Uiso . . 1.000 . -16
    H H5 0.24165 -0.30911 0.17094 0.0742 Uiso . . 1.000 . -16
    H H6 0.15459 -0.16188 0.10004 0.0636 Uiso . . 1.000 . -16
    H H7 0.11464 0.00698 0.10753 0.0548 Uiso . . 1.000 . -16
    H H8 0.26607 0.11362 0.26696 0.0588 Uiso . . 1.000 . -16
    H H12A -0.04283 0.37068 -0.00322 0.0925 Uiso . . 1.000 . -16
    H H12B 0.13538 0.31800 -0.02658 0.0925 Uiso . . 1.000 . -16
    H H12C 0.13152 0.43128 -0.01806 0.0925 Uiso . . 1.000 . -16
    H H13 0.26568 0.26483 0.32962 0.0527 Uiso . . 1.000 . -16
    H H15A 0.45201 0.48132 0.38808 0.0894 Uiso . . 1.000 . -16
    H H15B 0.32800 0.41479 0.44581 0.0894 Uiso . . 1.000 . -16
    H H15C 0.25052 0.51215 0.39790 0.0894 Uiso . . 1.000 . -16
loop_
    _atom_site_aniso_label
    _atom_site_aniso_U_11
    _atom_site_aniso_U_22
    _atom_site_aniso_U_33
    _atom_site_aniso_U_12
    _atom_site_aniso_U_13
    _atom_site_aniso_U_23
    S1 0.0670(5) 0.0373(4) 0.0511(4) 0.0052(4) 0.0043(3) 0.0067(3)
    O1 0.132(2) 0.0787(18) 0.0482(13) 0.0074(15) -0.0048(13) -0.0029(13)
    O2 0.120(2) 0.0730(16) 0.0699(16) 0.0207(15) -0.0078(14) 0.0294(13)
    O3 0.1077(17) 0.0512(13) 0.0544(12) -0.0006(12) -0.0302(12) 0.0031(10)
    N1 0.0710(17) 0.0627(19) 0.0483(16) 0.0049(15) 0.0073(12) 0.0161(15)
    C1 0.0439(16) 0.0344(15) 0.0453(15) -0.0035(13) 0.0037(12) 0.0001(13)
    C2 0.0515(17) 0.0361(16) 0.0420(15) 0.0013(13) 0.0067(12) -0.0021(13)
    C3 0.0471(17) 0.0411(17) 0.0445(15) -0.0004(14) 0.0036(12) 0.0072(14)
    C4 0.067(2) 0.0354(17) 0.069(2) 0.0034(15) 0.0018(16) 0.0096(16)
    C5 0.079(2) 0.0352(17) 0.068(2) -0.0013(16) -0.0044(17) -0.0073(15)
    C6 0.0605(19) 0.0453(18) 0.0500(16) -0.0025(15) -0.0066(14) -0.0031(15)
    C7 0.0500(17) 0.0423(18) 0.0429(16) -0.0023(14) -0.0016(12) 0.0036(13)
    C8 0.0639(19) 0.0420(18) 0.0384(15) 0.0004(14) -0.0047(13) 0.0029(13)
    C9 0.0582(18) 0.0476(18) 0.0396(15) 0.0023(14) -0.0015(14) 0.0062(14)
    C10 0.0518(17) 0.0342(16) 0.0382(14) 0.0054(12) -0.0003(12) 0.0064(12)
    C11 0.0500(17) 0.0415(16) 0.0396(14) 0.0085(13) 0.0038(12) 0.0040(13)
    C12 0.084(2) 0.0536(19) 0.0449(16) 0.0124(16) -0.0011(15) 0.0121(14)
    C13 0.0527(17) 0.0402(17) 0.0376(15) 0.0000(13) 0.0006(12) 0.0106(12)
    C14 0.0451(16) 0.0408(17) 0.0432(15) 0.0011(13) 0.0023(12) 0.0023(13)
    C15 0.073(2) 0.0519(19) 0.0524(17) -0.0011(16) 0.0008(15) -0.0062(14)
_geom_special_details
;
Bond distances, angles <i>etc</i>. have been calculated using the rounded
fractional coordinates. All su's are estimated from the variances of the
(full) variance-covariance matrix. The cell e.s.d.'s are taken into account in
the estimation of distances, angles and torsion angles
;
loop_
    _geom_bond_atom_site_label_1
    _geom_bond_atom_site_label_2
    _geom_bond_site_symmetry_1
    _geom_bond_site_symmetry_2
    _geom_bond_distance
    _geom_bond_publ_flag
    S1 C11 . . 1.716(3) no
    S1 C14 . . 1.723(2) no
    O1 N1 . . 1.215(4) no
    O2 N1 . . 1.221(4) no
    O3 C9 . . 1.223(3) no
    N1 C3 . . 1.473(3) no
    C1 C2 . . 1.398(3) no
    C1 C6 . . 1.385(4) no
    C1 C7 . . 1.460(4) no
    C2 C3 . . 1.369(4) no
    C3 C4 . . 1.367(4) no
    C4 C5 . . 1.368(4) no
    C5 C6 . . 1.383(4) no
    C7 C8 . . 1.319(4) no
    C8 C9 . . 1.481(4) no
    C9 C10 . . 1.470(4) no
    C10 C11 . . 1.370(3) no
    C10 C13 . . 1.431(3) no
    C11 C12 . . 1.502(3) no
    C13 C14 . . 1.341(4) no
    C14 C15 . . 1.497(4) no
    C2 H2 . . 0.9300 no
    C4 H4 . . 0.9300 no
    C5 H5 . . 0.9300 no
    C6 H6 . . 0.9300 no
    C7 H7 . . 0.9300 no
    C8 H8 . . 0.9300 no
    C12 H12A . . 0.9600 no
    C12 H12B . . 0.9600 no
    C12 H12C . . 0.9600 no
    C13 H13 . . 0.9300 no
    C15 H15A . . 0.9600 no
    C15 H15B . . 0.9600 no
    C15 H15C . . 0.9600 no
loop_
    _geom_angle_atom_site_label_1
    _geom_angle_atom_site_label_2
    _geom_angle_atom_site_label_3
    _geom_angle_site_symmetry_1
    _geom_angle_site_symmetry_2
    _geom_angle_site_symmetry_3
    _geom_angle
    _geom_angle_publ_flag
    C11 S1 C14 . . . 93.33(12) no
    O1 N1 O2 . . . 123.4(2) no
    O1 N1 C3 . . . 118.7(2) no
    O2 N1 C3 . . . 118.0(2) no
    C2 C1 C6 . . . 118.1(2) no
    C2 C1 C7 . . . 122.8(2) no
    C6 C1 C7 . . . 119.2(2) no
    C1 C2 C3 . . . 119.1(2) no
    N1 C3 C2 . . . 118.7(2) no
    N1 C3 C4 . . . 118.7(2) no
    C2 C3 C4 . . . 122.7(2) no
    C3 C4 C5 . . . 118.8(3) no
    C4 C5 C6 . . . 119.9(3) no
    C1 C6 C5 . . . 121.5(2) no
    C1 C7 C8 . . . 130.0(2) no
    C7 C8 C9 . . . 121.1(2) no
    O3 C9 C8 . . . 119.3(2) no
    O3 C9 C10 . . . 121.7(2) no
    C8 C9 C10 . . . 119.0(2) no
    C9 C10 C11 . . . 122.7(2) no
    C9 C10 C13 . . . 125.7(2) no
    C11 C10 C13 . . . 111.7(2) no
    S1 C11 C10 . . . 110.48(18) no
    S1 C11 C12 . . . 119.47(19) no
    C10 C11 C12 . . . 130.0(2) no
    C10 C13 C14 . . . 114.9(2) no
    S1 C14 C13 . . . 109.66(18) no
    S1 C14 C15 . . . 121.10(19) no
    C13 C14 C15 . . . 129.3(2) no
    C1 C2 H2 . . . 120.00 no
    C3 C2 H2 . . . 120.00 no
    C3 C4 H4 . . . 121.00 no
    C5 C4 H4 . . . 121.00 no
    C4 C5 H5 . . . 120.00 no
    C6 C5 H5 . . . 120.00 no
    C1 C6 H6 . . . 119.00 no
    C5 C6 H6 . . . 119.00 no
    C1 C7 H7 . . . 115.00 no
    C8 C7 H7 . . . 115.00 no
    C7 C8 H8 . . . 119.00 no
    C9 C8 H8 . . . 119.00 no
    C11 C12 H12A . . . 109.00 no
    C11 C12 H12B . . . 109.00 no
    C11 C12 H12C . . . 109.00 no
    H12A C12 H12B . . . 109.00 no
    H12A C12 H12C . . . 109.00 no
    H12B C12 H12C . . . 109.00 no
    C10 C13 H13 . . . 123.00 no
    C14 C13 H13 . . . 123.00 no
    C14 C15 H15A . . . 110.00 no
    C14 C15 H15B . . . 109.00 no
    C14 C15 H15C . . . 109.00 no
    H15A C15 H15B . . . 110.00 no
    H15A C15 H15C . . . 109.00 no
    H15B C15 H15C . . . 109.00 no
loop_
    _geom_torsion_atom_site_label_1
    _geom_torsion_atom_site_label_2
    _geom_torsion_atom_site_label_3
    _geom_torsion_atom_site_label_4
    _geom_torsion_site_symmetry_1
    _geom_torsion_site_symmetry_2
    _geom_torsion_site_symmetry_3
    _geom_torsion_site_symmetry_4
    _geom_torsion
    _geom_torsion_publ_flag
    C14 S1 C11 C10 . . . . -0.85(19) no
    C14 S1 C11 C12 . . . . -179.6(2) no
    C11 S1 C14 C13 . . . . 1.22(19) no
    C11 S1 C14 C15 . . . . -178.9(2) no
    O1 N1 C3 C2 . . . . 7.8(3) no
    O1 N1 C3 C4 . . . . -171.9(2) no
    O2 N1 C3 C2 . . . . -171.3(2) no
    O2 N1 C3 C4 . . . . 9.0(3) no
    C6 C1 C2 C3 . . . . 0.5(3) no
    C7 C1 C2 C3 . . . . 179.9(2) no
    C2 C1 C6 C5 . . . . -0.9(4) no
    C7 C1 C6 C5 . . . . 179.6(2) no
    C2 C1 C7 C8 . . . . 7.4(4) no
    C6 C1 C7 C8 . . . . -173.2(3) no
    C1 C2 C3 N1 . . . . -179.7(2) no
    C1 C2 C3 C4 . . . . 0.0(4) no
    N1 C3 C4 C5 . . . . 179.6(2) no
    C2 C3 C4 C5 . . . . 0.0(4) no
    C3 C4 C5 C6 . . . . -0.4(4) no
    C4 C5 C6 C1 . . . . 0.9(4) no
    C1 C7 C8 C9 . . . . -179.2(2) no
    C7 C8 C9 O3 . . . . 3.8(4) no
    C7 C8 C9 C10 . . . . -175.7(2) no
    O3 C9 C10 C11 . . . . -14.6(4) no
    O3 C9 C10 C13 . . . . 164.2(3) no
    C8 C9 C10 C11 . . . . 164.9(2) no
    C8 C9 C10 C13 . . . . -16.3(4) no
    C9 C10 C11 S1 . . . . 179.2(2) no
    C9 C10 C11 C12 . . . . -2.3(4) no
    C13 C10 C11 S1 . . . . 0.3(2) no
    C13 C10 C11 C12 . . . . 178.8(2) no
    C9 C10 C13 C14 . . . . -178.2(2) no
    C11 C10 C13 C14 . . . . 0.7(3) no
    C10 C13 C14 S1 . . . . -1.3(3) no
    C10 C13 C14 C15 . . . . 178.9(2) no
loop_
    _geom_hbond_atom_site_label_D
    _geom_hbond_atom_site_label_H
    _geom_hbond_atom_site_label_A
    _geom_hbond_site_symmetry_A
    _geom_hbond_distance_DH
    _geom_hbond_distance_HA
    _geom_hbond_distance_DA
    _geom_hbond_angle_DHA
    _geom_hbond_publ_flag
    C6 H6 O3 3_555 0.93 2.46 3.373(3) 168 yes
    C15 H15B O2 3_656 0.96 2.59 3.339(4) 135 yes
_iucr_refine_instructions_details
;
TITL NAS5_0m in P2(1)/c
CELL  0.71073   7.3802  13.7973  13.4638   90.000   96.997   90.000
ZERR     4.00   0.0005   0.0009   0.0008    0.000    0.003    0.000
LATT   1
SYMM  - X, 1/2 + Y, 1/2 - Z
SFAC  C    H    N    O    S
UNIT  60   52   4    12   4
MERG   2
OMIT    -3.00  50.50
FMAP   2
PLAN   10
ACTA
HTAB    2.00000
BOND   $H
CONF
LIST   4
L.S.  20
MPLA 3 N1 O1 O2
MPLA 6 C1 C2 C3 C4 C5 C6
MPLA 4 C7 C8 C9 O3
MPLA 7 C10 C11 C12 C13 C14 C15 S1
MPLA 6 C1 C2 C3 C4 C5 C6
TEMP    23.00
WGHT    0.049800    0.022800
FVAR       0.09339
S1    5    0.211730    0.467960    0.184404    11.00000    0.06704    0.03728 =
         0.05108    0.00671    0.00432    0.00521
O1    4    0.442213   -0.105731    0.516564    11.00000    0.13240    0.07865 =
         0.04816   -0.00287   -0.00483    0.00739
O2    4    0.501674   -0.256172    0.497225    11.00000    0.11956    0.07298 =
         0.06992    0.02940   -0.00778    0.02074
O3    4    0.040403    0.171114    0.061296    11.00000    0.10766    0.05116 =
         0.05443    0.00305   -0.03023   -0.00056
N1    3    0.439182   -0.178623    0.465753    11.00000    0.07097    0.06266 =
         0.04833    0.01611    0.00730    0.00488
C1    1    0.233061   -0.078789    0.220254    11.00000    0.04387    0.03437 =
         0.04526    0.00012    0.00370   -0.00354
C2    1    0.310528   -0.084499    0.320143    11.00000    0.05147    0.03610 =
         0.04195   -0.00211    0.00666    0.00132
AFIX  43
H2    2    0.329096   -0.028699    0.358791    11.00000   -1.20000
AFIX   0
C3    1    0.358679   -0.173321    0.360296    11.00000    0.04709    0.04112 =
         0.04446    0.00715    0.00358   -0.00044
C4    1    0.334273   -0.257439    0.306641    11.00000    0.06718    0.03540 =
         0.06849    0.00960    0.00176    0.00335
AFIX  43
H4    2    0.368446   -0.316699    0.336082    11.00000   -1.20000
AFIX   0
C5    1    0.258624   -0.252750    0.208823    11.00000    0.07944    0.03522 =
         0.06764   -0.00730   -0.00440   -0.00128
AFIX  43
H5    2    0.241648   -0.309106    0.170938    11.00000   -1.20000
AFIX   0
C6    1    0.207432   -0.164177    0.166334    11.00000    0.06053    0.04533 =
         0.04997   -0.00308   -0.00659   -0.00249
AFIX  43
H6    2    0.154590   -0.161885    0.100042    11.00000   -1.20000
AFIX   0
C7    1    0.177524    0.012815    0.171433    11.00000    0.05003    0.04230 =
         0.04285    0.00356   -0.00157   -0.00231
AFIX  43
H7    2    0.114638    0.006980    0.107527    11.00000   -1.20000
AFIX   0
C8    1    0.202748    0.102568    0.203947    11.00000    0.06392    0.04204 =
         0.03843    0.00294   -0.00466    0.00044
AFIX  43
H8    2    0.266073    0.113620    0.266963    11.00000   -1.20000
AFIX   0
C9    1    0.131933    0.186010    0.141800    11.00000    0.05821    0.04762 =
         0.03955    0.00623   -0.00152    0.00232
C10   1    0.174838    0.284754    0.178264    11.00000    0.05183    0.03417 =
         0.03822    0.00635   -0.00031    0.00537
C11   1    0.151348    0.364588    0.117585    11.00000    0.04999    0.04151 =
         0.03960    0.00397    0.00377    0.00850
C12   1    0.088152    0.371787    0.007501    11.00000    0.08430    0.05356 =
         0.04494    0.01209   -0.00105    0.01235
AFIX 137
H12A  2   -0.042835    0.370676   -0.003223    11.00000   -1.50000
H12B  2    0.135375    0.318002   -0.026576    11.00000   -1.50000
H12C  2    0.131521    0.431283   -0.018062    11.00000   -1.50000
AFIX   0
C13   1    0.241360    0.310614    0.279058    11.00000    0.05269    0.04019 =
         0.03755    0.01062    0.00063   -0.00003
AFIX  43
H13   2    0.265682    0.264834    0.329623    11.00000   -1.20000
AFIX   0
C14   1    0.265942    0.405871    0.295027    11.00000    0.04514    0.04083 =
         0.04321    0.00229    0.00229    0.00110
C15   1    0.329848    0.458224    0.390242    11.00000    0.07289    0.05187 =
         0.05235   -0.00623    0.00075   -0.00108
AFIX 137
H15A  2    0.452011    0.481317    0.388082    11.00000   -1.50000
H15B  2    0.328002    0.414789    0.445812    11.00000   -1.50000
H15C  2    0.250520    0.512146    0.397900    11.00000   -1.50000
HKLF    4
REM  NAS5_0m in P2(1)/c
REM R1 =  0.0470 for   1493 Fo > 4sig(Fo)  and  0.0920 for all   2466 data
REM    183 parameters refined using      0 restraints
END
WGHT      0.0498      0.0228
REM Highest difference peak  0.173,  deepest hole -0.251,  1-sigma level  0.042
Q1    1   0.4404  0.4309  0.4254  11.00000  0.05    0.17
Q2    1   0.2293  0.4388 -0.0740  11.00000  0.05    0.16
Q3    1   0.1020  0.3302  0.1538  11.00000  0.05    0.15
Q4    1   0.2272  0.4508  0.4474  11.00000  0.05    0.15
;
