# Supplementary material for: (2E)-1-(2,5-Dimethyl­thio­phen-3-yl)-3-(3-nitro­phen­yl)prop-2-en-1-one
Source: Acta Crystallogr Sect E Struct Rep Online. 2011 Nov 16;67(Pt 12):o3333. doi: 10.1107/S1600536811047933 (PMC3238980; doi:10.1107/S1600536811047933)
Supplement: Supplementary file 2 [file e-67-o3333-Isup2.hkl]

#
# h,k,l, Fc-squared, Fo-squared, sigma(Fo-squared) and status flag
#
data_I
_shelx_title ' NAS5_0m in P2(1)/c'
_shelx_refln_list_code          4
_shelx_F_calc_maximum      344.83
_exptl_crystal_F_000       600.00
_reflns_d_resolution_high  0.8331
 
loop_
 _symmetry_equiv_pos_as_xyz
 'x, y, z'
 '-x, y+1/2, -z+1/2'
 '-x, -y, -z'
 'x, -y-1/2, z-1/2'
 
_cell_length_a     7.3802
_cell_length_b    13.7973
_cell_length_c    13.4638
_cell_angle_alpha  90.000
_cell_angle_beta   96.997
_cell_angle_gamma  90.000
 
_shelx_F_squared_multiplier     1.000
 
loop_
 _refln_index_h
 _refln_index_k
 _refln_index_l
 _refln_F_squared_calc
 _refln_F_squared_meas
 _refln_F_squared_sigma
 _refln_observed_status
   1   0   0        0.16       -2.77      1.84 o
   2   0   0    15763.63    15233.86    177.96 o
   3   0   0     3352.73     3351.01     44.27 o
   4   0   0      844.16      822.64     22.28 o
   5   0   0      358.85      382.87     18.75 o
   6   0   0       23.61       41.71     12.67 o
   7   0   0      119.68       97.22     15.97 o
   8   0   0        7.27        1.90     14.33 o
   1   1   0      284.81      281.53      3.89 o
   2   1   0    13333.49    13372.69    110.91 o
   3   1   0       10.67        9.37      3.04 o
   4   1   0        5.83       10.69      3.59 o
   5   1   0        8.44        5.69      4.17 o
   6   1   0        0.12       -2.85      5.58 o
   7   1   0        1.40       -2.43      8.70 o
   8   1   0       30.34       22.45     13.05 o
   0   2   0     1390.16     1355.12     15.78 o
   1   2   0      571.25      545.82      6.37 o
   2   2   0     3473.37     3347.59     32.03 o
   3   2   0       44.35       45.96      3.96 o
   4   2   0       55.00       58.14      4.63 o
   5   2   0      257.92      269.39     10.28 o
   6   2   0        2.85        3.34      7.34 o
   7   2   0       46.14       50.98     12.12 o
   8   2   0       27.76       47.80     12.89 o
   1   3   0     3705.62     3692.66     37.37 o
   2   3   0       91.37       94.93      4.06 o
   3   3   0      448.73      452.79      9.24 o
   4   3   0        4.91       -1.23      3.21 o
   5   3   0        3.83       -3.05      3.90 o
   6   3   0       45.42       61.03      8.23 o
   7   3   0        0.00       -1.89      9.63 o
   8   3   0        4.64       24.16     11.39 o
   0   4   0       23.30       17.53      4.09 o
   1   4   0      705.22      681.98     10.97 o
   2   4   0      839.38      799.04     11.60 o
   3   4   0      173.92      146.56      8.49 o
   4   4   0      157.38      146.98      7.13 o
   5   4   0       37.25       33.26      5.40 o
   6   4   0       73.53       85.49     10.31 o
   7   4   0       44.69       55.70     12.55 o
   8   4   0        5.76        8.79     11.44 o
   1   5   0      341.89      321.06      9.19 o
   2   5   0      123.28      139.31      8.63 o
   3   5   0      154.28      174.56      7.16 o
   4   5   0     1164.12     1195.52     19.73 o
   5   5   0        1.92        3.19      5.08 o
   6   5   0      182.18      161.45     24.92 o
   7   5   0       28.43       23.31     13.33 o
   8   5   0       25.42       20.38     11.23 o
   0   6   0       58.94       47.91      5.92 o
   1   6   0     2331.52     2415.48     28.92 o
   2   6   0      209.44      241.09      8.86 o
   3   6   0      157.01      162.60      7.62 o
   4   6   0      313.20      366.98     11.35 o
   5   6   0      353.11      355.63     20.60 o
   6   6   0        2.07       15.86     14.37 o
   7   6   0       10.60       14.49     10.57 o
   8   6   0        0.22       -5.38     14.51 o
   1   7   0     1851.45     1769.86     25.67 o
   2   7   0      132.53      150.68      7.90 o
   3   7   0      277.28      304.99     11.26 o
   4   7   0        0.11        2.51      4.49 o
   5   7   0       22.94       33.14      8.02 o
   6   7   0       30.96       29.78     15.68 o
   7   7   0        4.35       -8.50      9.82 o
   0   8   0        0.11       17.54      7.04 o
   1   8   0       44.15       43.64      5.12 o
   2   8   0       35.95       37.12      5.71 o
   3   8   0      130.39      135.67     11.86 o
   4   8   0        0.00       -0.56      5.96 o
   5   8   0       35.53       43.31      9.28 o
   6   8   0       14.50       10.71     10.45 o
   7   8   0        2.18      -10.03      9.66 o
   1   9   0      449.02      423.21     14.85 o
   2   9   0       31.94       35.72      6.21 o
   3   9   0        0.54        4.74      5.00 o
   4   9   0      206.37      196.75     14.75 o
   5   9   0        0.06        7.61     10.01 o
   6   9   0       48.13       61.43     14.22 o
   7   9   0       22.70       33.42     13.06 o
   0  10   0        8.87        4.68      7.39 o
   1  10   0        2.65        0.84      5.22 o
   2  10   0       11.90       15.26      6.53 o
   3  10   0       26.35       23.04      7.57 o
   4  10   0        0.91       -1.36      7.50 o
   5  10   0        1.53       -7.32      9.17 o
   6  10   0       18.59       10.05     13.45 o
   7  10   0       19.64       24.52     13.11 o
   1  11   0     2336.63     2230.15     41.92 o
   2  11   0      125.45      124.83     13.08 o
   3  11   0      612.73      633.16     25.46 o
   4  11   0      169.05      187.90     25.91 o
   5  11   0        0.11       -0.91     10.45 o
   6  11   0       85.36       67.13     15.04 o
   0  12   0      163.99      125.10     21.21 o
   1  12   0      120.85      102.34     18.95 o
   2  12   0        5.17        7.10      7.06 o
   3  12   0      181.79      159.85     15.28 o
   4  12   0       40.22       34.99     13.03 o
   5  12   0       38.69       12.96     13.36 o
   6  12   0        3.50       -7.45     12.30 o
   1  13   0       14.42       14.70      9.43 o
   2  13   0      100.56      121.13     15.44 o
   3  13   0       59.97       77.42     12.18 o
   4  13   0       14.70       10.32     13.78 o
   5  13   0       50.69       59.81     31.53 o
   0  14   0      813.51      815.08     44.73 o
   1  14   0       30.94       34.13     10.32 o
   2  14   0       82.25       78.72     15.11 o
   3  14   0        0.02        0.60     10.94 o
   4  14   0       45.78       63.29     18.12 o
   1  15   0        4.41       -5.68      9.72 o
   2  15   0        3.97       15.86     14.17 o
   3  15   0        0.41       10.00     14.53 o
   0  16   0       41.58       58.48     27.52 o
   1  16   0        5.60       10.72     12.27 o
   2  16   0       99.66      113.67     24.08 o
  -8   1   1        5.81       12.40     11.09 o
  -7   1   1       16.21       18.44      9.61 o
  -6   1   1        0.54        4.43      7.85 o
  -5   1   1      142.79      131.90      9.51 o
  -4   1   1      142.90      142.55     10.14 o
  -3   1   1     1229.89     1060.98     16.45 o
  -2   1   1      206.40      189.38      5.80 o
  -1   1   1      106.67      121.51      2.99 o
   0   1   1      907.67      832.72     10.46 o
   1   1   1     1037.75     1036.10     11.80 o
   2   1   1      293.84      271.26      5.65 o
   3   1   1        0.90       -3.62      3.25 o
   4   1   1       12.17        7.66      3.43 o
   5   1   1       36.95       37.42      6.19 o
   6   1   1       44.92       35.09      7.02 o
   7   1   1        5.65        3.26     15.90 o
   8   1   1        0.00       -7.38      7.23 o
  -8   2   1        2.67       -7.19      9.74 o
  -7   2   1        1.83      -12.62      8.42 o
  -6   2   1       34.91       49.09      9.00 o
  -5   2   1      182.37      194.61      9.45 o
  -4   2   1      375.12      362.46      9.37 o
  -3   2   1      432.59      424.33      8.59 o
  -2   2   1    16306.86    16020.73    140.59 o
  -1   2   1        0.85        2.13      1.71 o
   0   2   1     9529.37     9120.54     69.40 o
   1   2   1     1007.88      904.75      9.95 o
   2   2   1       79.66      101.62      3.58 o
   3   2   1      485.06      476.42      9.13 o
   4   2   1       69.80       79.45      4.97 o
   5   2   1       14.58       13.16      4.52 o
   6   2   1        1.10       -7.18      5.74 o
   7   2   1       36.02       23.14     15.90 o
   8   2   1        0.60        0.69      7.06 o
  -8   3   1       34.78       40.02     17.32 o
  -7   3   1       13.85       27.08     10.24 o
  -6   3   1       82.84      122.99     13.24 o
  -5   3   1       78.14       82.09      6.87 o
  -4   3   1      207.81      222.41      8.31 o
  -3   3   1        3.28        4.02      2.85 o
  -2   3   1      257.53      242.94      6.90 o
  -1   3   1     5797.93     5577.38     46.75 o
   0   3   1      760.85      704.64      7.78 o
   1   3   1      197.49      193.27      4.60 o
   2   3   1      123.27       97.06      4.22 o
   3   3   1       20.85       13.14      2.95 o
   4   3   1      639.53      657.33     11.90 o
   5   3   1        5.29        5.11      3.94 o
   6   3   1      190.80      228.98     20.75 o
   7   3   1       19.37       15.48     12.03 o
   8   3   1       85.38       80.88     15.01 o
  -8   4   1        2.85       -7.81      9.87 o
  -7   4   1        9.11        3.25     10.22 o
  -6   4   1       56.05       25.23      8.74 o
  -5   4   1      225.75      210.86      9.28 o
  -4   4   1      236.88      236.82      9.37 o
  -3   4   1        0.69       -3.44      2.94 o
  -2   4   1      825.25      827.78     13.15 o
  -1   4   1       23.85       29.83      3.86 o
   0   4   1     1306.68     1300.54     13.59 o
   1   4   1       73.35       61.84      3.97 o
   2   4   1       39.70       42.40      3.74 o
   3   4   1      595.24      620.86     10.92 o
   4   4   1       53.38       64.73      5.81 o
   5   4   1        4.00        6.83      5.28 o
   6   4   1        2.87        9.04     11.05 o
   7   4   1        9.64        5.01     10.98 o
   8   4   1        1.96       -9.88      9.90 o
  -8   5   1       35.88       42.57     13.62 o
  -7   5   1        4.04        6.34      9.69 o
  -6   5   1       50.59       52.16      9.31 o
  -5   5   1      357.08      350.13     15.86 o
  -4   5   1       16.92       16.34      4.47 o
  -3   5   1     1125.12     1107.27     17.12 o
  -2   5   1      464.56      448.68     10.06 o
  -1   5   1      491.62      507.55      9.25 o
   0   5   1     1274.97     1329.92     15.96 o
   1   5   1     2635.04     2771.07     30.83 o
   2   5   1      475.04      424.34      9.19 o
   3   5   1     1365.40     1400.11     19.20 o
   4   5   1      196.75      202.25      8.01 o
   5   5   1        1.09       -3.95      4.18 o
   6   5   1      160.48      174.76     16.47 o
   7   5   1       13.17        4.28     10.33 o
   8   5   1       38.38       50.47     17.84 o
  -8   6   1        1.54       -5.15     10.59 o
  -7   6   1      139.48      153.87     17.85 o
  -6   6   1       63.25       56.65     12.54 o
  -5   6   1      118.57      113.82     16.43 o
  -4   6   1      903.04      920.76     25.04 o
  -3   6   1        2.06        4.92      3.34 o
  -2   6   1      782.41      761.25     13.76 o
  -1   6   1        1.39        2.94      3.46 o
   0   6   1     1822.97     1836.02     23.46 o
   1   6   1       30.12       58.39      7.02 o
   2   6   1     1574.46     1764.93     23.10 o
   3   6   1      701.42      689.01     15.28 o
   4   6   1        2.98        4.77      3.91 o
   5   6   1      633.47      633.72     17.74 o
   6   6   1       16.32       18.88     10.69 o
   7   6   1      102.79       98.11     14.88 o
   8   6   1       19.06       31.08     12.31 o
  -8   7   1        0.86        9.75     11.78 o
  -7   7   1       10.94       10.02     10.72 o
  -6   7   1       22.43       -1.73      9.47 o
  -5   7   1        3.24        2.09      6.94 o
  -4   7   1        0.56        0.75      4.87 o
  -3   7   1        0.15       -3.24      4.93 o
  -2   7   1        0.02       -3.12      3.99 o
  -1   7   1       71.45       99.64      6.81 o
   0   7   1       62.04       67.00      6.67 o
   1   7   1       26.91       37.67      4.47 o
   2   7   1       18.87       18.65      4.33 o
   3   7   1        0.80       -2.78      3.78 o
   4   7   1       29.46       32.30      5.17 o
   5   7   1       52.38       43.47      7.58 o
   6   7   1        0.01        5.33      9.86 o
   7   7   1        5.98       -7.30      9.37 o
  -7   8   1       68.84       70.56     26.09 o
  -6   8   1        0.06      -14.11     10.19 o
  -5   8   1       92.25       96.54     11.78 o
  -4   8   1       97.89      104.29     12.03 o
  -3   8   1        0.07       -0.42      5.07 o
  -2   8   1      409.45      404.74     13.36 o
  -1   8   1      149.90      140.72      8.96 o
   0   8   1      427.76      413.73     12.92 o
   1   8   1       53.15       49.15      5.36 o
   2   8   1       57.38       56.40      7.39 o
   3   8   1      613.84      566.13     14.08 o
   4   8   1       57.34       73.39      7.68 o
   5   8   1      314.71      350.40     22.42 o
   6   8   1       10.05        4.32      9.51 o
   7   8   1      140.86      179.10     20.76 o
  -7   9   1        0.05      -10.76      9.92 o
  -6   9   1        2.78      -13.54      9.03 o
  -5   9   1        4.34        2.47      7.96 o
  -4   9   1        9.61        8.39      7.42 o
  -3   9   1       45.98       50.91      7.69 o
  -2   9   1        6.26       -0.37      5.06 o
  -1   9   1      454.29      432.34     14.09 o
   0   9   1      117.77      107.14      8.09 o
   1   9   1       45.06       42.95      5.76 o
   2   9   1       70.96       58.83      8.15 o
   3   9   1        2.72       -0.96      5.25 o
   4   9   1       19.12       19.73      7.86 o
   5   9   1        0.39       -5.27     18.54 o
   6   9   1        0.98        2.69     10.02 o
   7   9   1        4.11       -7.91     10.55 o
  -7  10   1        1.02        1.42     11.81 o
  -6  10   1        3.64       10.90     11.70 o
  -5  10   1       24.09       24.23     11.58 o
  -4  10   1        0.88       -9.82      7.39 o
  -3  10   1      473.22      542.35     21.31 o
  -2  10   1       21.03       24.89      6.81 o
  -1  10   1       11.54        8.23      5.46 o
   0  10   1        4.02       -0.44      5.18 o
   1  10   1     1093.97     1115.43     21.94 o
   2  10   1       79.51       75.40      9.08 o
   3  10   1       49.18       49.88      9.02 o
   4  10   1        7.09        5.61      7.81 o
   5  10   1       53.55       67.90     22.91 o
   6  10   1        6.43      -15.89     15.91 o
  -6  11   1       16.19       21.16     12.89 o
  -5  11   1       22.72       21.88     12.99 o
  -4  11   1       58.15       56.31     11.55 o
  -3  11   1      162.44      196.23     14.18 o
  -2  11   1        2.40       -1.20      9.32 o
  -1  11   1     3040.66     3044.15     51.88 o
   0  11   1      103.66       92.16     10.01 o
   1  11   1       28.04       30.74      7.80 o
   2  11   1      293.30      287.64     14.64 o
   3  11   1       63.27       61.32     11.74 o
   4  11   1       83.19       96.51     15.50 o
   5  11   1      164.89      162.87     19.15 o
   6  11   1       34.82       27.68     13.48 o
  -6  12   1       66.90       82.56     20.27 o
  -5  12   1        1.30        5.87     13.71 o
  -4  12   1       50.08       29.03     14.17 o
  -3  12   1      244.53      227.62     21.21 o
  -2  12   1       72.96       64.48      9.78 o
  -1  12   1        1.04       -0.04      7.70 o
   0  12   1       42.22       35.38      9.19 o
   1  12   1      271.60      260.46     17.60 o
   2  12   1       90.48       94.22     11.08 o
   3  12   1        0.07        2.88      7.61 o
   4  12   1      152.57      188.90     24.93 o
   5  12   1        1.41        3.40      9.95 o
  -5  13   1       97.47       71.30     19.04 o
  -4  13   1       10.90       13.27     14.17 o
  -3  13   1      384.09      338.20     25.14 o
  -2  13   1       12.97       16.50      7.86 o
  -1  13   1      300.79      311.19     23.83 o
   0  13   1       75.44       80.61     12.02 o
   1  13   1      343.93      343.25     29.51 o
   2  13   1       17.64       31.91     15.45 o
   3  13   1       55.75       49.80     12.75 o
   4  13   1      114.80      170.30     24.28 o
   5  13   1        1.51        6.91     13.36 o
  -4  14   1       35.57       43.10     38.99 o
  -3  14   1       13.42       14.99     17.55 o
  -2  14   1       12.66       24.06     11.68 o
  -1  14   1        0.04        2.58      8.62 o
   0  14   1       21.95       14.95      9.22 o
   1  14   1        3.58       -3.02      8.93 o
   2  14   1       60.78       91.06     14.81 o
   3  14   1        5.62        9.92     14.50 o
   4  14   1        1.00       27.36     22.36 o
  -3  15   1       75.40      104.21     17.94 o
  -2  15   1        6.56        3.81     10.76 o
  -1  15   1       14.83       -5.99     14.80 o
   0  15   1        2.09       -4.76     10.23 o
   1  15   1      159.59      198.82     21.05 o
   2  15   1       13.93        8.94     24.08 o
   3  15   1       23.75       20.73     15.48 o
  -2  16   1        9.22        3.44     14.59 o
  -1  16   1        2.25       -1.77     14.17 o
   0  16   1       27.64       54.27     15.23 o
   1  16   1       11.65       -7.92     17.77 o
   2  16   1       14.89       33.88     23.51 o
  -8   0   2        0.07       -3.36     13.76 o
  -7   0   2      141.47       67.65     25.23 o
  -6   0   2      235.97      193.78     29.81 o
  -5   0   2      388.40      427.94     27.36 o
  -4   0   2     7355.28     6922.23     89.29 o
  -3   0   2      140.04      138.28      7.77 o
  -2   0   2   118906.55   113459.05   1329.04 o
  -1   0   2      339.34      347.45      7.17 o
   0   0   2     5128.55     4844.50     52.34 o
   1   0   2    11044.09    10352.92    262.58 o
   2   0   2     2508.74     2436.59     67.65 o
   3   0   2      421.05      434.19     10.17 o
   4   0   2      868.07      958.01     19.49 o
   5   0   2      742.66      724.43     18.80 o
   6   0   2      150.44      169.13     18.78 o
   7   0   2       35.10       33.03     11.63 o
   8   0   2        5.16        0.66     13.76 o
  -8   1   2        0.07       -2.12     10.77 o
  -7   1   2        1.14        6.01     11.69 o
  -6   1   2      139.78      143.18     20.58 o
  -5   1   2       92.35       82.53      7.66 o
  -4   1   2     4084.74     4141.88     43.04 o
  -3   1   2       22.77       19.74      3.35 o
  -2   1   2      162.15      134.61      9.01 o
  -1   1   2      335.06      362.12      5.35 o
   0   1   2     5984.82     5931.58     45.22 o
   1   1   2      341.73      309.86      6.84 o
   2   1   2      477.67      477.70      9.66 o
   3   1   2        2.17        4.72      2.65 o
   4   1   2       52.05       49.53      4.35 o
   5   1   2       17.71       11.89      4.39 o
   6   1   2      256.72      264.83     13.99 o
   7   1   2        2.67        1.51      6.65 o
   8   1   2       11.42        6.07      7.95 o
  -8   2   2        9.80        3.26     11.02 o
  -7   2   2       19.35       20.27     16.94 o
  -6   2   2      208.89      218.19     14.89 o
  -5   2   2       24.23       20.61      5.15 o
  -4   2   2     1575.75     1526.58     20.27 o
  -3   2   2      420.85      379.96      8.29 o
  -2   2   2      622.85      639.62      9.67 o
  -1   2   2      269.61      256.43      4.88 o
   0   2   2     1871.94     1836.06     15.15 o
   1   2   2       25.42       23.59      2.09 o
   2   2   2      359.67      368.77      7.43 o
   3   2   2     1671.89     1594.04     21.17 o
   4   2   2        6.13        7.41      3.32 o
   5   2   2      150.46      148.38      7.56 o
   6   2   2      166.71      181.42     12.06 o
   7   2   2       23.92       13.96      9.74 o
   8   2   2       68.74       49.95     10.14 o
  -8   3   2        6.14       18.86     11.20 o
  -7   3   2        1.07       -2.92      9.54 o
  -6   3   2        6.62        4.39      7.21 o
  -5   3   2      179.76      181.76     10.40 o
  -4   3   2        1.21        3.92      3.41 o
  -3   3   2      747.31      682.62     11.78 o
  -2   3   2     1370.18     1350.84     16.09 o
  -1   3   2     2199.91     2086.07     21.17 o
   0   3   2        5.58        2.16      1.93 o
   1   3   2       56.50       53.54      2.87 o
   2   3   2       26.30       21.24      2.72 o
   3   3   2       17.60       14.77      2.68 o
   4   3   2      419.53      394.65     10.32 o
   5   3   2        0.11        5.09      3.93 o
   6   3   2       20.03       21.33      7.60 o
   7   3   2        8.51       11.85      9.47 o
   8   3   2        4.16        6.61      9.76 o
  -8   4   2        5.46       14.68     10.97 o
  -7   4   2        1.78       -5.52      8.88 o
  -6   4   2       34.59       41.86      9.41 o
  -5   4   2        7.48        3.48      3.81 o
  -4   4   2        0.12        1.61      3.71 o
  -3   4   2      330.86      310.47     10.62 o
  -2   4   2      134.05      127.59      6.04 o
  -1   4   2      143.09      161.10      6.54 o
   0   4   2     2461.01     2411.32     24.06 o
   1   4   2     1302.18     1223.21     14.77 o
   2   4   2        0.17        3.67      2.38 o
   3   4   2      331.16      337.20      8.89 o
   4   4   2      340.60      338.05     10.31 o
   5   4   2      168.30      191.53     10.34 o
   6   4   2        8.38        7.88      6.98 o
   7   4   2        5.02        6.19     12.59 o
   8   4   2        9.79       47.27     54.11 o
  -8   5   2       35.21       57.23     18.89 o
  -7   5   2       22.87       41.34     11.97 o
  -6   5   2      107.64      107.08     12.34 o
  -5   5   2      136.60      141.39     10.60 o
  -4   5   2       22.38       26.75      5.81 o
  -3   5   2      403.60      383.42     11.03 o
  -2   5   2      127.04      144.28      6.66 o
  -1   5   2       15.56       12.09      3.14 o
   0   5   2        8.36       14.09      2.93 o
   1   5   2        0.05        1.20      2.78 o
   2   5   2     4367.16     4316.63     45.57 o
   3   5   2      480.67      490.84     11.49 o
   4   5   2      391.72      401.87     10.92 o
   5   5   2      184.25      205.10     12.59 o
   6   5   2       99.88       78.53     10.17 o
   7   5   2       73.99       59.84     17.08 o
   8   5   2       19.47       -0.70     13.41 o
  -8   6   2        1.12        0.66     18.49 o
  -7   6   2       68.62       57.25     13.33 o
  -6   6   2       46.38       28.39      9.32 o
  -5   6   2       66.31       47.72      9.44 o
  -4   6   2       40.72       42.38      6.40 o
  -3   6   2      421.87      430.74     13.55 o
  -2   6   2       57.12       53.65      5.63 o
  -1   6   2     1925.10     1974.94     25.58 o
   0   6   2      453.16      496.02     10.61 o
   1   6   2       88.20      102.21      5.41 o
   2   6   2     1778.17     1994.82     24.90 o
   3   6   2      949.41      996.74     15.81 o
   4   6   2        0.35        2.22      3.77 o
   5   6   2        1.50        1.31      6.77 o
   6   6   2        8.53        0.52      8.73 o
   7   6   2        0.06       10.32      9.73 o
  -8   7   2        1.12       -3.32     11.22 o
  -7   7   2        9.58       -2.07      9.78 o
  -6   7   2        8.02        4.07      9.82 o
  -5   7   2      163.43      180.07     14.24 o
  -4   7   2        8.08        5.00      5.39 o
  -3   7   2      651.10      601.75     14.63 o
  -2   7   2        5.92        4.43      4.34 o
  -1   7   2     1426.89     1332.18     21.60 o
   0   7   2     1240.55     1316.30     19.50 o
   1   7   2      278.00      310.50      9.54 o
   2   7   2       26.63       16.98      4.20 o
   3   7   2       24.77       34.91      4.70 o
   4   7   2      165.36      171.46     13.77 o
   5   7   2       37.68       22.00      9.43 o
   6   7   2       41.00       28.26     11.45 o
   7   7   2        0.51       -3.40      9.38 o
  -7   8   2        2.87       22.46     12.11 o
  -6   8   2        9.26        8.34     10.52 o
  -5   8   2       29.13       29.44      9.40 o
  -4   8   2        0.37        6.93      6.41 o
  -3   8   2      136.82      162.87      9.50 o
  -2   8   2       23.07       37.57      5.85 o
  -1   8   2       58.27       68.21      7.03 o
   0   8   2       93.79       94.18      6.93 o
   1   8   2      246.63      221.92      9.74 o
   2   8   2      153.31      152.09      8.39 o
   3   8   2       96.92      108.91      7.45 o
   4   8   2       44.68       49.87      7.51 o
   5   8   2        0.08        3.09      8.96 o
   6   8   2        5.19       -4.83      9.25 o
   7   8   2       18.53       26.62     16.81 o
  -7   9   2        2.44        1.18     12.02 o
  -6   9   2       31.18       51.29     15.48 o
  -5   9   2       65.58       64.00     11.44 o
  -4   9   2        1.55        0.31      6.65 o
  -3   9   2      619.46      587.85     19.68 o
  -2   9   2       78.02       90.63      8.61 o
  -1   9   2       74.41       81.92      7.35 o
   0   9   2      145.02      156.21      9.91 o
   1   9   2       58.06       45.84      7.44 o
   2   9   2      588.82      569.42     16.30 o
   3   9   2       31.20       27.67      5.68 o
   4   9   2      223.86      206.28     17.61 o
   5   9   2      139.03      130.39     22.90 o
   6   9   2       86.31       75.85     14.27 o
   7   9   2       33.50       25.95     12.60 o
  -7  10   2        3.47       -8.30     13.19 o
  -6  10   2        0.00       13.74     16.22 o
  -5  10   2       27.03       22.93     10.20 o
  -4  10   2        4.94       12.08      8.49 o
  -3  10   2      134.99      126.85     13.27 o
  -2  10   2        1.74       -6.94      6.04 o
  -1  10   2       76.89       62.70      9.38 o
   0  10   2       62.77       57.01      7.16 o
   1  10   2        0.74       -1.96      5.28 o
   2  10   2       27.61       20.34      5.44 o
   3  10   2       16.15        5.30      7.28 o
   4  10   2       49.77       50.05     13.69 o
   5  10   2       99.31       79.91     14.64 o
   6  10   2        0.03        1.12     10.55 o
  -6  11   2       36.95       18.53     20.64 o
  -5  11   2      261.42      333.90     31.59 o
  -4  11   2        5.50       14.81     10.32 o
  -3  11   2     1324.07     1369.47     34.24 o
  -2  11   2      188.19      173.46     14.72 o
  -1  11   2     1902.16     1847.72     64.05 o
   0  11   2      249.21      271.79     15.33 o
   1  11   2      583.45      608.41     21.45 o
   2  11   2      521.72      488.97     19.41 o
   3  11   2       24.21       10.42     13.74 o
   4  11   2      271.14      280.48     29.29 o
   5  11   2       25.70       22.97     11.64 o
   6  11   2       62.43       68.71     15.26 o
  -6  12   2        2.00       16.02     14.85 o
  -5  12   2      111.48      126.60     22.29 o
  -4  12   2       23.08       48.99     12.80 o
  -3  12   2       61.88       60.70     12.98 o
  -2  12   2      128.06      126.66     12.47 o
  -1  12   2      103.74       84.73     11.72 o
   0  12   2        6.96        7.04      7.42 o
   1  12   2      140.93      136.33     12.57 o
   2  12   2       87.43       65.81     11.23 o
   3  12   2      151.92      131.87     18.70 o
   4  12   2        5.64      -12.68      9.58 o
   5  12   2        1.37       -1.31     10.98 o
  -5  13   2       27.81       46.61     28.09 o
  -4  13   2       69.67       68.50     18.60 o
  -3  13   2       26.57       13.46     11.22 o
  -2  13   2       17.60       24.24      8.79 o
  -1  13   2        5.34        9.44      9.12 o
   0  13   2       80.91       75.29     12.15 o
   1  13   2       35.48       39.84     11.65 o
   2  13   2       13.15       13.74      9.89 o
   3  13   2       57.97       52.34     12.79 o
   4  13   2       18.82       21.58     13.50 o
   5  13   2        5.89       -3.60     13.19 o
  -4  14   2       44.93       43.11     18.12 o
  -3  14   2       26.31        8.06      9.68 o
  -2  14   2      455.47      476.29     30.14 o
  -1  14   2        5.31        8.47      9.35 o
   0  14   2       40.90       31.40     12.06 o
   1  14   2       47.81       65.07     14.11 o
   2  14   2       49.54       52.17     16.22 o
   3  14   2       34.22       28.39     14.98 o
   4  14   2        0.20       -4.11     10.36 o
  -3  15   2        1.65       -4.77     11.39 o
  -2  15   2        7.58       18.79     11.88 o
  -1  15   2        5.59        0.63     13.09 o
   0  15   2        5.02        4.41     10.72 o
   1  15   2        3.16       -5.66     12.08 o
   2  15   2       44.04       58.38     18.35 o
   3  15   2        3.10        6.48     13.71 o
  -2  16   2       40.04       38.73     18.23 o
  -1  16   2       10.06       30.65     16.49 o
   0  16   2       77.64      136.58     19.05 o
   1  16   2       62.67       69.30     20.22 o
  -8   1   3        2.25       14.69     11.39 o
  -7   1   3       76.43       77.31     12.04 o
  -6   1   3       68.64       41.93     14.98 o
  -5   1   3      196.61      206.00     13.51 o
  -4   1   3       14.47       12.26      4.50 o
  -3   1   3      262.23      231.85      7.65 o
  -2   1   3      161.80      151.02      5.17 o
  -1   1   3        8.90        5.06      2.09 o
   0   1   3     1279.48     1234.81     12.22 o
   1   1   3      249.01      257.92      5.34 o
   2   1   3      995.57      947.20     18.37 o
   3   1   3      106.45      108.57      5.69 o
   4   1   3       19.92       20.77      3.36 o
   5   1   3        1.00        1.74      3.24 o
   6   1   3        7.12        3.42      4.79 o
   7   1   3        8.46        7.21      6.59 o
   8   1   3        3.22       10.76      8.24 o
  -8   2   3       14.26       22.49     11.22 o
  -7   2   3       27.33       34.70      9.71 o
  -6   2   3      287.58      248.22     19.86 o
  -5   2   3       99.45       98.29      7.16 o
  -4   2   3     3523.79     3625.42     41.94 o
  -3   2   3        0.43       -0.36      3.17 o
  -2   2   3       47.29       66.66      4.25 o
  -1   2   3      739.98      704.19      8.81 o
   0   2   3      363.30      378.41      5.51 o
   1   2   3      223.04      214.68      8.25 o
   2   2   3        0.29        5.45      3.37 o
   3   2   3      120.40      146.58      6.99 o
   4   2   3      132.15      136.67      6.12 o
   5   2   3      105.77      122.15      6.66 o
   6   2   3        1.85       -0.72      5.22 o
   7   2   3       10.36        8.62      7.09 o
   8   2   3        4.64        5.99      7.60 o
  -8   3   3        0.01       15.36     11.42 o
  -7   3   3       22.11       37.03     10.03 o
  -6   3   3      191.37      188.29     14.65 o
  -5   3   3       14.00        7.74      5.43 o
  -4   3   3       56.72       73.35      6.27 o
  -3   3   3     1286.67     1221.47     19.62 o
  -2   3   3        5.38       -1.97      3.02 o
  -1   3   3      524.96      539.62      7.99 o
   0   3   3     2896.48     2767.31     23.80 o
   1   3   3      448.20      443.91      7.06 o
   2   3   3     1064.68     1077.33     19.69 o
   3   3   3      176.87      199.41      8.60 o
   4   3   3      805.61      829.58     15.13 o
   5   3   3      185.66      187.30      8.11 o
   6   3   3      196.95      185.00     12.34 o
   7   3   3       24.81       31.07     10.33 o
   8   3   3        0.08        5.23      7.88 o
  -8   4   3       35.79       40.71     13.31 o
  -7   4   3       55.18       41.28     18.65 o
  -6   4   3      164.31      155.75     16.99 o
  -5   4   3        0.08       -6.72      4.63 o
  -4   4   3      125.01      125.52      7.84 o
  -3   4   3        3.00        0.29      3.81 o
  -2   4   3      457.06      444.18     10.07 o
  -1   4   3      809.45      764.30     11.97 o
   0   4   3        7.12       10.93      2.55 o
   1   4   3      558.29      597.47      9.48 o
   2   4   3       15.20       22.28      2.73 o
   3   4   3      247.09      230.65     12.08 o
   4   4   3       58.70       69.77      5.54 o
   5   4   3       36.32       30.42      5.48 o
   6   4   3       11.18       12.98      7.42 o
   7   4   3       68.22       61.59     14.79 o
   8   4   3       22.62       43.59     12.50 o
  -8   5   3        1.35       25.23     12.96 o
  -7   5   3       72.30       67.10     14.29 o
  -6   5   3        0.60        0.70      7.41 o
  -5   5   3      230.98      230.46     13.49 o
  -4   5   3        6.94        6.39      4.66 o
  -3   5   3       79.01       70.73      6.19 o
  -2   5   3       76.31       71.41      5.65 o
  -1   5   3     2127.39     2190.13     26.70 o
   0   5   3      930.98      927.57     12.65 o
   1   5   3     2030.05     2155.95     28.14 o
   2   5   3      229.42      256.55      6.88 o
   3   5   3       65.01       71.29      4.74 o
   4   5   3      572.43      631.17     15.08 o
   5   5   3       25.38       23.40      7.46 o
   6   5   3      128.25      120.42     11.34 o
   7   5   3       69.98       49.06     11.81 o
   8   5   3       18.54       19.13     11.68 o
  -8   6   3       30.22       42.07     14.82 o
  -7   6   3        9.67       13.76     11.80 o
  -6   6   3      163.74      189.44     16.72 o
  -5   6   3        0.04       15.61      9.14 o
  -4   6   3      268.01      280.41     11.77 o
  -3   6   3        8.79        5.67      4.50 o
  -2   6   3     1270.41     1257.58     22.38 o
  -1   6   3        6.79        5.58      3.87 o
   0   6   3      393.93      457.90     13.20 o
   1   6   3     2178.75     2197.67     24.02 o
   2   6   3       35.24       31.47      3.85 o
   3   6   3     1516.49     1493.27     22.01 o
   4   6   3       29.91       31.84      6.73 o
   5   6   3      231.08      230.67     13.59 o
   6   6   3      121.81      126.24     12.29 o
   7   6   3        0.73        9.05     10.20 o
  -8   7   3        6.73       16.28     12.75 o
  -7   7   3        0.08       -5.00     10.77 o
  -6   7   3        3.23        8.13      8.46 o
  -5   7   3       13.67        2.96      7.81 o
  -4   7   3       46.27       35.61      6.93 o
  -3   7   3       18.24       18.26      5.23 o
  -2   7   3       76.26       66.42      6.86 o
  -1   7   3       26.53       28.64      5.41 o
   0   7   3       75.59       80.79      5.75 o
   1   7   3        4.37       10.39      3.60 o
   2   7   3        1.53        4.56      3.24 o
   3   7   3       72.51       84.72      6.50 o
   4   7   3        1.20        1.28      4.42 o
   5   7   3       14.32        6.39      7.22 o
   6   7   3      105.74      103.33     13.96 o
   7   7   3        0.13        6.32      9.79 o
  -7   8   3        5.27       16.05     11.96 o
  -6   8   3       28.13       47.67     13.11 o
  -5   8   3       35.06       33.60     10.10 o
  -4   8   3      157.89      175.98     16.11 o
  -3   8   3      419.80      459.87     16.80 o
  -2   8   3       84.82       70.85      7.46 o
  -1   8   3      124.48      118.51      7.92 o
   0   8   3       36.08       42.65      5.83 o
   1   8   3     1788.02     1707.46     25.93 o
   2   8   3      266.44      257.41     12.20 o
   3   8   3      599.07      595.76     13.78 o
   4   8   3       36.35       35.14      9.76 o
   5   8   3      325.86      341.04     18.10 o
   6   8   3       24.23       14.91      9.58 o
   7   8   3       14.27       -0.21     18.16 o
  -7   9   3        4.25       -2.73     11.63 o
  -6   9   3        5.42       21.27     12.48 o
  -5   9   3        9.72        0.76      8.46 o
  -4   9   3       33.48       39.98      8.59 o
  -3   9   3      201.39      215.30     16.71 o
  -2   9   3       25.67       28.59      6.61 o
  -1   9   3       38.85       41.80      6.32 o
   0   9   3      111.67      128.63      8.54 o
   1   9   3       11.43       23.54      7.45 o
   2   9   3       35.85       37.98      6.70 o
   3   9   3        1.83        3.73      5.82 o
   4   9   3        5.74        0.31      7.89 o
   5   9   3        0.45       22.81     10.35 o
   6   9   3       10.06        9.60     25.03 o
  -7  10   3        8.14       -1.51     15.34 o
  -6  10   3        8.61        3.22     12.67 o
  -5  10   3       94.10       89.46     13.03 o
  -4  10   3        3.25       21.03      9.21 o
  -3  10   3       65.24       67.20      9.57 o
  -2  10   3        6.71        1.33      7.46 o
  -1  10   3     1084.88     1105.15     26.43 o
   0  10   3      144.06      144.33     12.37 o
   1  10   3       88.73       92.68      8.80 o
   2  10   3       26.85       25.05      6.14 o
   3  10   3      289.78      306.23     16.94 o
   4  10   3       41.02       60.37     13.07 o
   5  10   3        9.06        7.60     10.43 o
   6  10   3       10.89       18.13     10.79 o
  -6  11   3        2.98       14.27     16.05 o
  -5  11   3      160.79      182.40     19.59 o
  -4  11   3       22.96       26.75     11.39 o
  -3  11   3     1189.34     1235.24     34.49 o
  -2  11   3      205.52      225.89     16.89 o
  -1  11   3        0.08       -6.29      6.12 o
   0  11   3      640.80      630.73     21.55 o
   1  11   3       87.58       78.65      9.90 o
   2  11   3      209.51      189.94     14.79 o
   3  11   3      442.39      422.20     25.87 o
   4  11   3      138.95      144.03     17.46 o
   5  11   3      108.06      115.12     16.36 o
   6  11   3       16.87       14.79     14.84 o
  -6  12   3       13.05       -3.02     13.21 o
  -5  12   3       89.64       96.16     21.08 o
  -4  12   3       20.85       16.36     11.02 o
  -3  12   3        1.81        1.55      8.54 o
  -2  12   3        1.85        1.47      7.35 o
  -1  12   3      120.61      101.10     13.07 o
   0  12   3       96.55      107.11     12.44 o
   1  12   3        2.70        7.88     12.91 o
   2  12   3      145.27      158.19     14.58 o
   3  12   3        0.95       -8.44      8.02 o
   4  12   3        0.10        0.45     10.79 o
   5  12   3       53.17       71.73     15.19 o
  -5  13   3      181.68      230.20     59.62 o
  -4  13   3        1.96        0.82     10.62 o
  -3  13   3      126.79      119.39     40.30 o
  -2  13   3       58.54       55.20     10.31 o
  -1  13   3       96.25      103.46     13.48 o
   0  13   3       18.47       20.83      8.96 o
   1  13   3        0.79       10.74      9.42 o
   2  13   3      268.42      281.83     27.54 o
   3  13   3        1.12        6.31      9.62 o
   4  13   3      121.59      113.69     17.85 o
  -4  14   3       11.41       31.12     22.36 o
  -3  14   3        0.04       -1.96      8.53 o
  -2  14   3       25.42       27.14     10.49 o
  -1  14   3        0.53        9.55      9.31 o
   0  14   3       22.99       19.85     11.65 o
   1  14   3       16.34       24.54     14.03 o
   2  14   3       18.99       26.47     14.98 o
   3  14   3        0.05        1.15     12.16 o
   4  14   3        1.29        4.31     13.58 o
  -3  15   3       14.04       22.54     11.55 o
  -2  15   3        2.97       -2.08     13.21 o
  -1  15   3      102.58       84.27     26.89 o
   0  15   3       53.10       85.21     16.10 o
   1  15   3        2.54        8.50     14.53 o
   2  15   3       26.13        5.26     18.92 o
   3  15   3        4.85       35.07     16.61 o
  -1  16   3        6.27        4.89     15.34 o
   0  16   3       21.44       31.34     16.80 o
   1  16   3       22.69       17.14     17.77 o
  -8   0   4       53.55       21.79     24.08 o
  -7   0   4       34.35       20.80     14.33 o
  -6   0   4     1560.14     1527.88     52.29 o
  -5   0   4       62.52       80.39     11.86 o
  -4   0   4    11233.50    11114.06    180.68 o
  -3   0   4      526.54      537.66     18.97 o
  -2   0   4      565.54      570.02     13.82 o
  -1   0   4    11079.83    10640.37    127.84 o
   0   0   4      963.64      966.28     14.84 o
   1   0   4      535.51      587.98     14.53 o
   2   0   4     8084.26     8464.42    216.71 o
   3   0   4     2571.26     2512.27     71.09 o
   4   0   4      632.64      630.57     13.61 o
   5   0   4       11.39       11.38      4.74 o
   6   0   4        3.50        3.65      6.54 o
   7   0   4        2.26        1.43     18.92 o
   8   0   4       19.65       24.98     12.30 o
  -8   1   4       66.56       49.40     14.47 o
  -7   1   4       29.79       27.13     16.94 o
  -6   1   4      706.77      669.83     28.86 o
  -5   1   4        3.71        2.86      5.12 o
  -4   1   4      188.91      184.28     12.52 o
  -3   1   4      265.30      279.98     15.76 o
  -2   1   4      251.72      270.43      7.93 o
  -1   1   4      233.72      247.03      6.16 o
   0   1   4      105.16      110.26      3.36 o
   1   1   4      138.65      147.67      5.00 o
   2   1   4      100.55       92.37      4.37 o
   3   1   4       49.71       43.38      3.48 o
   4   1   4     1535.04     1572.08     21.04 o
   5   1   4        4.94        1.01      3.41 o
   6   1   4       42.58       32.45      5.55 o
   7   1   4        0.10       -1.49      6.36 o
   8   1   4        0.16        5.84      7.45 o
  -8   2   4      103.36      102.35     17.20 o
  -7   2   4        1.63        0.56      8.23 o
  -6   2   4      385.52      379.95     20.28 o
  -5   2   4       23.25       23.70      5.88 o
  -4   2   4       27.29       21.45      4.95 o
  -3   2   4      425.69      397.03     11.89 o
  -2   2   4      423.20      407.46     10.26 o
  -1   2   4      113.15      126.15      6.16 o
   0   2   4     1031.47      984.42     11.94 o
   1   2   4     4864.86     4886.14     59.92 o
   2   2   4        8.26        5.56      3.37 o
   3   2   4      193.89      201.95      7.23 o
   4   2   4      418.03      416.02     11.87 o
   5   2   4       46.76       42.04      5.13 o
   6   2   4      262.50      248.40     10.47 o
   7   2   4       12.19       12.86      7.21 o
   8   2   4       21.39       31.74      8.66 o
  -8   3   4        8.25        2.04     11.12 o
  -7   3   4       23.14       25.59     10.12 o
  -6   3   4       10.59        4.57      7.51 o
  -5   3   4       51.66       43.68      6.49 o
  -4   3   4      497.75      530.30     16.01 o
  -3   3   4      144.59      139.23      7.58 o
  -2   3   4        0.34        1.88      3.22 o
  -1   3   4      104.66      114.22      4.68 o
   0   3   4     1312.02     1320.72     14.13 o
   1   3   4       24.87       32.66      2.23 o
   2   3   4      699.74      648.13     18.54 o
   3   3   4       26.35       44.89      5.08 o
   4   3   4        4.94        6.45      4.58 o
   5   3   4       65.50       85.10      9.01 o
   6   3   4        3.98       -2.14      5.90 o
   7   3   4        6.50        0.61      9.27 o
   8   3   4       27.72       25.12     11.55 o
  -8   4   4        0.15        2.80     18.53 o
  -7   4   4        0.00       -4.02      7.99 o
  -6   4   4       15.22        1.43      8.37 o
  -5   4   4       67.66       62.28      8.63 o
  -4   4   4      127.69      131.85      8.51 o
  -3   4   4       67.21       62.35      6.39 o
  -2   4   4      265.65      260.93      9.58 o
  -1   4   4     2818.73     2917.87     33.23 o
   0   4   4      279.27      295.37      6.69 o
   1   4   4     1123.08     1176.45     21.07 o
   2   4   4      436.78      464.69     15.72 o
   3   4   4      342.74      356.35     11.47 o
   4   4   4       59.17       50.52      4.79 o
   5   4   4       13.16       11.57      4.46 o
   6   4   4       75.29       68.54      9.52 o
   7   4   4        5.38       10.90      9.49 o
  -8   5   4        2.51        3.78     11.63 o
  -7   5   4       28.32       35.47     13.31 o
  -6   5   4        2.33        3.17      8.20 o
  -5   5   4      130.35      143.41     11.57 o
  -4   5   4       19.10       18.97      5.39 o
  -3   5   4        9.87       14.44      4.93 o
  -2   5   4      148.19      140.94      7.80 o
  -1   5   4      127.96      140.03      6.59 o
   0   5   4     4165.27     4313.07     43.28 o
   1   5   4     1568.93     1647.65     18.40 o
   2   5   4      477.50      513.28      9.56 o
   3   5   4      414.82      461.59     10.65 o
   4   5   4      141.44      145.57      7.39 o
   5   5   4      231.62      212.96     12.01 o
   6   5   4      238.30      232.67     15.56 o
   7   5   4       50.00       31.21     14.38 o
  -8   6   4       11.44       20.20     13.87 o
  -7   6   4        5.93       19.92     15.78 o
  -6   6   4        1.72      -11.49      7.66 o
  -5   6   4        9.07        8.72      6.95 o
  -4   6   4       24.92       27.85      6.49 o
  -3   6   4      332.41      313.84     13.05 o
  -2   6   4      432.14      468.96     15.38 o
  -1   6   4      108.68      107.26      8.33 o
   0   6   4     2823.34     3160.41     43.72 o
   1   6   4      885.63      864.15     14.11 o
   2   6   4       15.94       14.10      3.37 o
   3   6   4       55.51       50.98      6.58 o
   4   6   4       74.05       69.71      6.49 o
   5   6   4       21.95       24.90      7.54 o
   6   6   4       61.40       73.96      9.93 o
   7   6   4       44.12       61.07     14.17 o
  -7   7   4       31.29       23.50     12.99 o
  -6   7   4        7.59       11.97      8.84 o
  -5   7   4       69.45       83.70     12.08 o
  -4   7   4       16.24       19.89      7.00 o
  -3   7   4      435.38      422.76     15.81 o
  -2   7   4     1766.61     1821.00     30.26 o
  -1   7   4      101.71      140.29      8.08 o
   0   7   4       42.96       34.47      4.48 o
   1   7   4       25.51       22.56      4.31 o
   2   7   4      487.24      470.73     14.52 o
   3   7   4       98.85       98.79      8.03 o
   4   7   4       51.10       52.17      8.38 o
   5   7   4        7.32       -3.57      6.85 o
   6   7   4       65.50       61.25     12.17 o
   7   7   4        1.06       -0.14      9.71 o
  -7   8   4        3.38       29.77     13.19 o
  -6   8   4        0.02      -12.61      8.41 o
  -5   8   4       97.27       74.61     11.81 o
  -4   8   4       72.55       92.63     10.31 o
  -3   8   4      185.16      176.79     10.95 o
  -2   8   4       22.63       22.50      6.31 o
  -1   8   4       87.84       89.85      7.52 o
   0   8   4      339.11      394.41     15.14 o
   1   8   4       40.61       60.91      6.14 o
   2   8   4      217.50      212.82      8.44 o
   3   8   4       21.42       17.96      5.09 o
   4   8   4        0.26       -3.95      6.60 o
   5   8   4        7.99       10.73      8.40 o
   6   8   4       19.61       27.62     11.13 o
   7   8   4       10.91        5.90     11.22 o
  -7   9   4       63.44       50.56     27.52 o
  -6   9   4       28.28       13.89     14.03 o
  -5   9   4      267.58      275.20     19.58 o
  -4   9   4      128.26      133.14     12.47 o
  -3   9   4        0.15       -6.06      6.45 o
  -2   9   4      185.66      191.97     11.69 o
  -1   9   4       83.78       87.59      7.23 o
   0   9   4      700.33      692.95     17.90 o
   1   9   4      163.17      159.82     10.60 o
   2   9   4      414.33      416.04     12.37 o
   3   9   4      321.15      334.24     17.83 o
   4   9   4      167.26      150.64     18.87 o
   5   9   4       61.57       80.78     13.51 o
   6   9   4       11.92       16.61     10.35 o
  -6  10   4        3.33      -11.02     21.79 o
  -5  10   4      133.28      147.58     17.59 o
  -4  10   4        9.19       12.26      8.96 o
  -3  10   4      110.58      118.55     13.02 o
  -2  10   4      179.34      173.04     13.21 o
  -1  10   4       51.49       64.31      8.55 o
   0  10   4       67.00       56.48      8.24 o
   1  10   4       87.14       92.40      9.84 o
   2  10   4       35.48       30.04      6.67 o
   3  10   4      164.83      125.81     14.96 o
   4  10   4        0.83      -12.78      8.52 o
   5  10   4       16.38       14.76     10.59 o
   6  10   4        0.72       -3.42     15.67 o
  -6  11   4        4.20       19.40     16.05 o
  -5  11   4      373.11      376.56     27.13 o
  -4  11   4      156.61      160.78     17.85 o
  -3  11   4      611.86      644.63     28.49 o
  -2  11   4      199.03      215.49     23.67 o
  -1  11   4      165.84      186.24     15.18 o
   0  11   4      841.88      810.04     25.39 o
   1  11   4      122.72       98.73     11.95 o
   2  11   4      350.73      315.03     18.35 o
   3  11   4      158.24      161.34     14.70 o
   4  11   4       67.39       60.58     13.48 o
   5  11   4       76.37      103.88     19.08 o
  -5  12   4       11.25       15.71     19.49 o
  -4  12   4       65.70       36.20     12.72 o
  -3  12   4       51.15       50.21     11.29 o
  -2  12   4       14.91       15.35      8.15 o
  -1  12   4       84.06       77.59     12.74 o
   0  12   4       52.20       33.12     18.37 o
   1  12   4      329.40      328.57     19.78 o
   2  12   4        7.03       -1.70     10.68 o
   3  12   4        4.26        1.29      9.27 o
   4  12   4        8.50       -8.90     16.28 o
   5  12   4        8.54        5.71     10.79 o
  -5  13   4        6.07       -8.49     14.17 o
  -4  13   4       18.80       16.08     16.75 o
  -3  13   4       22.38       40.39     15.07 o
  -2  13   4       36.60       36.64     10.10 o
  -1  13   4        2.92       21.39      9.54 o
   0  13   4        5.61        5.57     11.31 o
   1  13   4       52.37       43.45     33.83 o
   2  13   4       16.84       16.64     12.05 o
   3  13   4        1.30        0.14     14.09 o
   4  13   4       10.16       13.26     10.43 o
  -4  14   4       77.21       92.10     44.15 o
  -3  14   4        1.48        0.60      9.50 o
  -2  14   4        3.38        6.41     11.42 o
  -1  14   4       98.00      140.19     23.71 o
   0  14   4        5.59        8.76      9.95 o
   1  14   4       28.13       25.36     25.23 o
   2  14   4       31.96       28.67     14.59 o
   3  14   4      155.46      163.99     23.66 o
  -3  15   4        2.67        1.11     14.03 o
  -2  15   4       22.56       13.97     15.15 o
  -1  15   4        3.19        9.80     14.99 o
   0  15   4       39.02       26.37     15.41 o
   1  15   4        8.35        6.88     18.35 o
   2  15   4        1.84        9.44     13.71 o
   0  16   4       10.55        4.49     14.17 o
  -8   1   5        9.91        2.39     11.95 o
  -7   1   5       13.81       31.10     12.79 o
  -6   1   5       15.88       20.01      9.15 o
  -5   1   5       85.87       63.33      8.28 o
  -4   1   5       44.16       38.36      6.27 o
  -3   1   5      129.28      151.10      8.57 o
  -2   1   5        0.34       -0.47      3.57 o
  -1   1   5      150.42      149.72      6.34 o
   0   1   5     1775.83     1764.37     19.01 o
   1   1   5       63.63       65.02      2.81 o
   2   1   5      442.68      513.08     10.41 o
   3   1   5        4.80        4.32      3.49 o
   4   1   5       44.65       45.84      4.17 o
   5   1   5       63.40       57.55      4.52 o
   6   1   5       39.28       49.96      5.98 o
   7   1   5       20.97       20.74      6.98 o
   8   1   5       32.79       64.61     13.79 o
  -8   2   5       75.47       48.92     14.65 o
  -7   2   5       26.25       17.51      9.55 o
  -6   2   5      399.30      395.87     29.93 o
  -5   2   5        3.45        3.69      5.59 o
  -4   2   5       24.99       23.11      5.76 o
  -3   2   5       94.04      101.44      7.36 o
  -2   2   5      206.93      211.31      9.12 o
  -1   2   5        0.74        1.16      2.34 o
   0   2   5     1269.74     1280.24     15.04 o
   1   2   5      196.36      240.14      5.98 o
   2   2   5      313.97      297.60     10.76 o
   3   2   5       18.07       17.66      4.97 o
   4   2   5       42.44       44.44      3.75 o
   5   2   5       81.87       84.24      5.45 o
   6   2   5        2.27        1.96      4.36 o
   7   2   5       14.13       18.70      9.50 o
  -8   3   5       64.33       38.48     13.69 o
  -7   3   5        4.08        3.50      9.19 o
  -6   3   5       43.75       39.98     10.64 o
  -5   3   5      136.64      139.76     10.18 o
  -4   3   5      157.61      141.61      8.76 o
  -3   3   5      164.12      157.93      8.33 o
  -2   3   5     1920.05     1873.32     24.62 o
  -1   3   5      643.00      650.19     13.16 o
   0   3   5      657.77      671.01     11.15 o
   1   3   5      199.25      184.97      4.44 o
   2   3   5     2390.99     2388.04     36.82 o
   3   3   5      543.19      506.90     16.32 o
   4   3   5       73.78       84.24      6.42 o
   5   3   5       28.94       31.17      4.63 o
   6   3   5       17.52       18.31      5.25 o
   7   3   5      167.42      186.64     12.22 o
  -8   4   5       42.39       78.29     17.76 o
  -7   4   5        0.05       11.22      9.39 o
  -6   4   5        8.91       20.48      8.98 o
  -5   4   5       17.33       20.02      8.88 o
  -4   4   5       99.08      113.85      8.86 o
  -3   4   5      591.69      559.40     14.80 o
  -2   4   5        2.41        4.27      3.92 o
  -1   4   5       66.05       54.68      6.37 o
   0   4   5       22.94       12.58      2.97 o
   1   4   5      755.86      703.72     11.25 o
   2   4   5       92.70       98.91      6.95 o
   3   4   5       12.84       21.11      4.22 o
   4   4   5       60.54       59.64      5.98 o
   5   4   5      109.48      123.26      8.00 o
   6   4   5       78.75       66.18      9.53 o
   7   4   5       68.91       65.62     14.23 o
  -8   5   5        0.09        8.12     11.93 o
  -7   5   5       30.22       24.36     10.54 o
  -6   5   5        0.03       -1.86      8.06 o
  -5   5   5       16.33       10.61      7.06 o
  -4   5   5       75.41       77.30      8.12 o
  -3   5   5      646.84      704.66     17.22 o
  -2   5   5      203.65      185.08      8.86 o
  -1   5   5      602.25      679.28     12.83 o
   0   5   5      351.09      364.89      8.65 o
   1   5   5      220.09      224.46      6.90 o
   2   5   5     1393.52     1411.41     20.83 o
   3   5   5       17.07       14.48      4.15 o
   4   5   5      143.23      155.22      7.12 o
   5   5   5      375.49      373.26     14.15 o
   6   5   5        9.72        8.62      6.89 o
   7   5   5        4.66       18.36     16.49 o
  -8   6   5       12.56       19.79     15.42 o
  -7   6   5        0.00        5.75     13.24 o
  -6   6   5       72.85       67.99     12.42 o
  -5   6   5        0.03        0.98      6.65 o
  -4   6   5      188.26      204.50     11.91 o
  -3   6   5       85.29       77.12      9.19 o
  -2   6   5        4.63        3.26      4.28 o
  -1   6   5     2085.60     2236.27     30.72 o
   0   6   5        5.97        6.29      3.56 o
   1   6   5     1354.71     1349.04     18.92 o
   2   6   5      125.15      121.55      5.95 o
   3   6   5      223.69      241.79      9.16 o
   4   6   5      470.59      464.95     12.27 o
   5   6   5       40.49       59.07      8.28 o
   6   6   5       20.54        9.20      7.72 o
   7   6   5      110.70      100.58     14.60 o
  -7   7   5       10.28       14.49     14.53 o
  -6   7   5       38.70       33.16     10.43 o
  -5   7   5        2.34        9.65      8.65 o
  -4   7   5       17.35       21.98      7.36 o
  -3   7   5        0.79       -0.02      5.45 o
  -2   7   5       30.62       26.77      5.91 o
  -1   7   5       18.60       24.98      5.50 o
   0   7   5       25.19       16.09      4.56 o
   1   7   5       39.51       41.63      4.57 o
   2   7   5        5.06        9.87      3.37 o
   3   7   5       54.66       51.47      5.99 o
   4   7   5      417.76      401.57     15.99 o
   5   7   5        0.01        4.11      6.98 o
   6   7   5      239.01      239.43     18.14 o
   7   7   5       31.82       36.48     23.19 o
  -7   8   5       36.32       41.89     22.93 o
  -6   8   5       14.55        6.90     11.15 o
  -5   8   5      212.91      217.97     18.37 o
  -4   8   5       11.93        4.46      6.70 o
  -3   8   5      198.35      203.68     12.44 o
  -2   8   5      204.05      201.45     11.37 o
  -1   8   5     1697.06     1690.62     30.92 o
   0   8   5      219.61      202.34     10.77 o
   1   8   5      322.70      318.38     13.80 o
   2   8   5       75.32       74.18      5.24 o
   3   8   5      345.34      343.76     23.34 o
   4   8   5       43.65       55.16      8.96 o
   5   8   5        0.96        2.40      7.42 o
   6   8   5       92.15      105.30     14.49 o
  -7   9   5        0.39       22.36     16.80 o
  -6   9   5       16.75       33.64     16.04 o
  -5   9   5       38.85       30.01     11.68 o
  -4   9   5        8.15        0.91      7.49 o
  -3   9   5       13.65       17.02      8.99 o
  -2   9   5       24.00       25.76      7.48 o
  -1   9   5        1.47        4.25      4.77 o
   0   9   5       66.43       54.68      7.98 o
   1   9   5        0.15        4.55      4.56 o
   2   9   5       14.43       18.92      6.20 o
   3   9   5       30.78       25.39      8.61 o
   4   9   5       15.91        4.45      7.62 o
   5   9   5       64.24       55.55     13.12 o
   6   9   5        4.06       19.27     12.11 o
  -6  10   5        2.94       -7.58     12.08 o
  -5  10   5       52.74       64.93     13.98 o
  -4  10   5       14.07       -0.09      8.76 o
  -3  10   5      481.85      551.35     25.58 o
  -2  10   5       77.72       81.53     10.45 o
  -1  10   5      162.89      148.31     11.16 o
   0  10   5      102.20       81.41      9.25 o
   1  10   5      431.78      460.36     19.68 o
   2  10   5       53.33       62.24      9.46 o
   3  10   5       57.93       24.61     10.02 o
   4  10   5       20.21       30.51     11.30 o
   5  10   5        2.34       -1.44      9.13 o
   6  10   5       11.26        3.24     12.48 o
  -6  11   5       32.26       43.48     31.53 o
  -5  11   5      233.22      238.21     27.89 o
  -4  11   5      149.77      149.94     17.85 o
  -3  11   5        0.00      -11.49      7.66 o
  -2  11   5      625.67      612.96     27.37 o
  -1  11   5       95.41      113.67     11.54 o
   0  11   5      245.82      237.08     16.60 o
   1  11   5      576.12      476.33     22.34 o
   2  11   5      202.21      201.97     18.53 o
   3  11   5      115.41      119.88     12.94 o
   4  11   5        9.98        1.31      9.38 o
   5  11   5        0.08        2.66      9.82 o
  -5  12   5        0.27        4.49     12.27 o
  -4  12   5        3.30       -2.00     11.55 o
  -3  12   5       39.90       48.00     11.03 o
  -2  12   5       24.17       21.80      9.25 o
  -1  12   5       28.38       12.38      9.89 o
   0  12   5       26.38       15.66     13.90 o
   1  12   5        2.26       -6.63      9.94 o
   2  12   5       18.20       12.48     12.67 o
   3  12   5       51.25       75.14     13.56 o
   4  12   5        7.42        5.03      8.65 o
   5  12   5       12.26       35.71     18.96 o
  -5  13   5       19.10       22.93     17.03 o
  -4  13   5       19.93       16.03     11.89 o
  -3  13   5        2.29       -0.48      9.18 o
  -2  13   5       25.17       12.03     11.02 o
  -1  13   5       16.75       13.27     10.14 o
   0  13   5      235.74      213.38     19.77 o
   1  13   5       19.40       40.71     15.41 o
   2  13   5       54.36       48.16     13.49 o
   3  13   5       82.74       93.35     16.31 o
   4  13   5        2.25       10.74      9.82 o
  -4  14   5        9.73       33.84     16.61 o
  -3  14   5        0.85        3.89     13.36 o
  -2  14   5        0.00        6.50     13.97 o
  -1  14   5        2.96        4.97      9.89 o
   0  14   5       61.06       36.83     16.49 o
   1  14   5        1.42       15.46     14.17 o
   2  14   5        1.85        9.65     21.21 o
   3  14   5       15.96       35.24     14.85 o
  -2  15   5       66.87       58.66     15.80 o
  -1  15   5        0.20       -2.10     14.17 o
   0  15   5       39.89       56.18     18.65 o
   1  15   5       16.24       40.13     16.22 o
   2  15   5        1.06        1.22     12.90 o
  -8   0   6      203.36      152.69     25.53 o
  -7   0   6       20.15       18.59     19.49 o
  -6   0   6      906.74      923.99     80.84 o
  -5   0   6      229.55      172.49     16.05 o
  -4   0   6       78.91       66.44     10.46 o
  -3   0   6     2827.72     2688.34     54.94 o
  -2   0   6      268.83      265.76     12.59 o
  -1   0   6       27.96       30.45      5.28 o
   0   0   6    11196.95    11170.86    173.61 o
   1   0   6     1777.89     1687.95     26.21 o
   2   0   6      655.78      686.83     26.37 o
   3   0   6      718.24      707.47     26.37 o
   4   0   6       63.63       91.36     14.91 o
   5   0   6        2.93       -2.65      4.83 o
   6   0   6      163.72      149.64     11.15 o
   7   0   6       86.74      105.08     32.11 o
  -8   1   6      104.96       79.34     14.18 o
  -7   1   6        0.46      -11.98      9.60 o
  -6   1   6       47.41       57.31     11.42 o
  -5   1   6       47.68       46.27      7.42 o
  -4   1   6       31.22       15.38      5.95 o
  -3   1   6       45.82       48.39      6.20 o
  -2   1   6       31.97       30.92      4.45 o
  -1   1   6       47.45       50.63      4.64 o
   0   1   6       59.59       90.72      5.43 o
   1   1   6       71.69       80.59      3.13 o
   2   1   6     2732.77     2963.49     37.48 o
   3   1   6        7.91        6.16      3.95 o
   4   1   6       64.04       72.08      6.62 o
   5   1   6        0.02        0.05      3.25 o
   6   1   6       12.10       21.46      6.07 o
   7   1   6       19.61       19.93      6.69 o
  -8   2   6       60.51       66.45     15.94 o
  -7   2   6        1.71       -9.60      8.30 o
  -6   2   6        1.00        8.23      9.10 o
  -5   2   6      206.53      200.81     12.14 o
  -4   2   6       51.24       42.37      6.97 o
  -3   2   6      121.08      122.47     14.24 o
  -2   2   6      357.98      354.84     10.93 o
  -1   2   6     3394.99     3333.27     39.60 o
   0   2   6        4.08        8.04      2.62 o
   1   2   6       34.94       41.33      3.14 o
   2   2   6      431.81      384.45      9.51 o
   3   2   6       19.34       25.61      5.21 o
   4   2   6      539.02      545.18     17.14 o
   5   2   6      134.71      148.61     15.84 o
   6   2   6       58.71       47.54      6.18 o
   7   2   6        7.59       13.89      9.43 o
  -8   3   6        3.54       -0.78     12.39 o
  -7   3   6        0.00       -7.76      8.38 o
  -6   3   6       68.94       79.62     12.15 o
  -5   3   6        8.15        9.38      5.72 o
  -4   3   6       45.17       33.60      6.03 o
  -3   3   6      103.88      112.45      7.70 o
  -2   3   6      920.03      886.81     15.43 o
  -1   3   6       38.97       38.45      4.66 o
   0   3   6        0.27        7.51      2.43 o
   1   3   6      358.74      354.96      7.65 o
   2   3   6        0.06       -0.58      4.54 o
   3   3   6      156.14      146.82     10.59 o
   4   3   6        1.10        1.29      5.87 o
   5   3   6       80.72       72.76     20.42 o
   6   3   6       83.71       86.90     10.30 o
   7   3   6       61.51       70.91     11.91 o
  -8   4   6        5.36       -9.04     14.56 o
  -7   4   6        8.33       24.77     10.38 o
  -6   4   6       13.67        7.80      9.07 o
  -5   4   6      137.20      165.13     12.76 o
  -4   4   6        2.23       -3.41      5.04 o
  -3   4   6     1428.19     1474.54     24.57 o
  -2   4   6       17.53       13.77      4.17 o
  -1   4   6      699.93      697.07     13.93 o
   0   4   6      379.68      390.20      9.02 o
   1   4   6      297.52      344.98      9.51 o
   2   4   6      445.36      452.17     12.51 o
   3   4   6        0.84        9.92      6.14 o
   4   4   6      193.03      193.04     13.64 o
   5   4   6       53.28       58.71     10.45 o
   6   4   6      108.33      118.37      9.91 o
   7   4   6        1.90       21.09      9.65 o
  -8   5   6        1.07        5.73     20.64 o
  -7   5   6       19.80       19.28     12.97 o
  -6   5   6        0.89       -0.46      8.87 o
  -5   5   6       10.38        8.50      8.55 o
  -4   5   6      159.34      150.36     12.14 o
  -3   5   6      120.18      121.90      8.90 o
  -2   5   6     1221.83     1261.74     21.65 o
  -1   5   6      972.26      985.00     22.65 o
   0   5   6      411.11      429.15     11.32 o
   1   5   6      483.99      469.20     14.00 o
   2   5   6        2.84        9.97      3.18 o
   3   5   6      313.60      304.07     11.63 o
   4   5   6     1134.52     1160.82     24.09 o
   5   5   6       73.91       63.69      9.43 o
   6   5   6      421.83      421.00     16.27 o
   7   5   6        0.73        3.58      9.38 o
  -7   6   6        1.03       -3.35     10.09 o
  -6   6   6        0.71       15.87      9.44 o
  -5   6   6       29.58       16.17      8.04 o
  -4   6   6      200.98      179.32     11.68 o
  -3   6   6      117.36      119.51      9.27 o
  -2   6   6     1022.94     1016.44     20.03 o
  -1   6   6       92.18      103.98      8.40 o
   0   6   6       35.06       33.67      4.67 o
   1   6   6      215.44      208.16      7.74 o
   2   6   6      100.99      100.00      6.88 o
   3   6   6      122.65      111.73      6.63 o
   4   6   6      416.60      389.08     13.63 o
   5   6   6      275.98      295.46     13.91 o
   6   6   6       40.95       61.90      9.89 o
   7   6   6       54.62       71.39     12.70 o
  -7   7   6        1.30       -4.00     20.64 o
  -6   7   6       47.89       56.04     13.64 o
  -5   7   6       52.14       70.13     11.77 o
  -4   7   6      689.26      692.34     21.83 o
  -3   7   6        2.19        4.34      5.49 o
  -2   7   6       64.66       65.64      6.93 o
  -1   7   6      226.98      203.38     10.91 o
   0   7   6      537.06      497.53     13.97 o
   1   7   6       75.19       66.85      5.52 o
   2   7   6        8.94        4.54      3.29 o
   3   7   6      156.34      159.50     10.65 o
   4   7   6       10.58        9.47      6.28 o
   5   7   6        5.32        2.68      9.16 o
   6   7   6       20.70        2.13      7.56 o
  -7   8   6       23.20       14.48     16.16 o
  -6   8   6       30.89       37.12     13.11 o
  -5   8   6       65.54       73.56     14.27 o
  -4   8   6        0.14        5.17      7.69 o
  -3   8   6       10.35       23.32      7.36 o
  -2   8   6       91.82      106.64      9.35 o
  -1   8   6        8.07       12.97      5.12 o
   0   8   6      214.74      219.93     11.20 o
   1   8   6       41.91       51.86      5.75 o
   2   8   6       49.31       41.69      6.50 o
   3   8   6        4.22        2.73      6.87 o
   4   8   6      146.44      133.76     11.54 o
   5   8   6      106.84      127.19     11.56 o
   6   8   6        9.03       10.49     10.09 o
  -7   9   6       56.00       69.81     23.51 o
  -6   9   6       75.21       68.95     15.17 o
  -5   9   6        1.63       13.05     21.99 o
  -4   9   6      137.70      134.39     23.00 o
  -3   9   6       40.58       46.73     11.42 o
  -2   9   6      424.74      416.04     19.01 o
  -1   9   6      211.09      192.76     12.58 o
   0   9   6      326.26      328.78     14.42 o
   1   9   6      246.34      268.92     13.68 o
   2   9   6      149.54      129.16     12.23 o
   3   9   6       44.81       33.37     17.84 o
   4   9   6        4.92       -2.03      6.49 o
   5   9   6       72.09       71.59     14.71 o
   6   9   6        1.70       10.20      9.59 o
  -6  10   6       21.43       20.97     12.94 o
  -5  10   6       69.04       48.28     13.50 o
  -4  10   6      129.87      128.91     14.66 o
  -3  10   6       91.06      116.52     15.23 o
  -2  10   6       25.67       19.15      7.95 o
  -1  10   6       37.00       46.75      8.00 o
   0  10   6        5.95       -0.22      7.02 o
   1  10   6       96.93      113.56     11.57 o
   2  10   6        2.15       -4.25      7.24 o
   3  10   6       14.54        7.46      6.97 o
   4  10   6        5.45       13.53     10.22 o
   5  10   6       13.67        7.66      9.49 o
  -6  11   6       35.69       52.94     19.41 o
  -5  11   6       88.79       50.14     24.25 o
  -4  11   6      108.63      133.14     17.42 o
  -3  11   6        9.52       15.01      9.16 o
  -2  11   6      518.69      494.73     22.34 o
  -1  11   6      209.89      187.29     19.86 o
   0  11   6      130.74      140.10     14.01 o
   1  11   6      441.42      419.39     25.55 o
   2  11   6       20.66       21.52     10.09 o
   3  11   6      157.92      152.74     17.00 o
   4  11   6        1.27       -3.60      8.75 o
   5  11   6       11.49       24.05     11.25 o
  -5  12   6       21.37       45.12     22.53 o
  -4  12   6        5.00       11.19     11.68 o
  -3  12   6       65.64       79.25     22.40 o
  -2  12   6       14.18       19.28     10.94 o
  -1  12   6      279.38      232.45     20.65 o
   0  12   6        0.64       -6.16      8.10 o
   1  12   6       65.09       52.07     12.81 o
   2  12   6        1.13        6.18      9.53 o
   3  12   6       20.12       15.05     10.21 o
   4  12   6        4.61       12.44      8.77 o
  -4  13   6       11.02        3.44     14.59 o
  -3  13   6        0.12       -2.69     16.12 o
  -2  13   6        4.77        3.12     11.10 o
  -1  13   6       24.81       16.19     11.02 o
   0  13   6       10.50       24.28     13.71 o
   1  13   6        5.32       15.46     12.55 o
   2  13   6       20.73       17.20     12.77 o
   3  13   6       82.30       76.88     15.43 o
  -3  14   6       46.67       46.10     17.78 o
  -2  14   6       10.13       13.40     12.31 o
  -1  14   6       11.03       22.61     15.79 o
   0  14   6       92.20       81.79     25.23 o
   1  14   6      113.85      157.78     23.10 o
   2  14   6       43.85       39.85     15.97 o
  -2  15   6       13.08       23.51     17.03 o
  -1  15   6       11.27       22.23     16.61 o
   0  15   6        7.05       -2.29     13.78 o
   1  15   6       29.85       37.30     46.44 o
  -8   1   7        2.87       15.56     14.34 o
  -7   1   7       49.60       37.37     11.57 o
  -6   1   7       20.32       23.56     10.76 o
  -5   1   7      115.03      119.88     10.34 o
  -4   1   7       44.70       39.44      8.20 o
  -3   1   7       52.10       50.27      7.38 o
  -2   1   7       65.70       56.61      5.23 o
  -1   1   7        6.54        9.77      3.08 o
   0   1   7     1297.84     1519.86     22.76 o
   1   1   7       15.16        9.31      2.20 o
   2   1   7       49.20       59.36      6.34 o
   3   1   7      242.31      224.71      9.42 o
   4   1   7      270.31      251.17     10.48 o
   5   1   7      121.48      135.30     10.27 o
   6   1   7      140.59      145.37      8.38 o
   7   1   7       21.94       28.20     10.11 o
  -8   2   7       34.04       28.07     15.54 o
  -7   2   7        1.48       -1.27      8.80 o
  -6   2   7        8.62        3.11      8.94 o
  -5   2   7       22.42       21.71      7.38 o
  -4   2   7       12.93        9.24      5.76 o
  -3   2   7       62.71       61.76      7.95 o
  -2   2   7     1220.63     1213.29     19.19 o
  -1   2   7      139.03      165.59      7.66 o
   0   2   7       24.65       22.06      3.58 o
   1   2   7       57.12       45.36      3.10 o
   2   2   7       20.64       26.45      4.14 o
   3   2   7       72.79       65.39      7.28 o
   4   2   7      143.75      155.08     10.48 o
   5   2   7      100.54       93.29     10.20 o
   6   2   7        0.24        2.39      5.50 o
   7   2   7        0.89        3.16      9.03 o
  -8   3   7       14.87        4.62     32.68 o
  -7   3   7        8.62        6.78     10.00 o
  -6   3   7       48.40       46.81     11.18 o
  -5   3   7       35.68       28.99      7.70 o
  -4   3   7      397.04      377.26     14.38 o
  -3   3   7      203.61      232.03     10.68 o
  -2   3   7      223.77      218.87      9.04 o
  -1   3   7      139.79      147.20      6.85 o
   0   3   7     1546.41     1555.65     21.43 o
   1   3   7      618.70      630.33      9.77 o
   2   3   7      137.36      151.95     13.57 o
   3   3   7        0.06        0.04      5.09 o
   4   3   7       55.42       68.71      8.85 o
   5   3   7      262.85      281.33     16.38 o
   6   3   7       22.50       24.56      7.78 o
   7   3   7       35.18       30.02     10.37 o
  -8   4   7        0.49       13.54     16.49 o
  -7   4   7       15.13       -3.59     10.77 o
  -6   4   7       16.96       31.29     10.92 o
  -5   4   7      151.28      149.69     12.81 o
  -4   4   7        2.82        5.11      5.14 o
  -3   4   7       17.32       17.34      5.13 o
  -2   4   7       78.98       72.61      6.16 o
  -1   4   7      356.01      329.76     10.35 o
   0   4   7       37.36       40.67      4.60 o
   1   4   7       38.17       55.28      4.50 o
   2   4   7      291.33      288.22     13.29 o
   3   4   7      124.77      139.17     11.77 o
   4   4   7      120.82      119.83     12.06 o
   5   4   7      233.08      270.81     21.38 o
   6   4   7       62.33       53.61     10.74 o
   7   4   7        5.32       -0.29      7.42 o
  -7   5   7        2.82       -5.32     10.62 o
  -6   5   7       41.77       54.85     13.31 o
  -5   5   7       82.20       85.37     10.68 o
  -4   5   7       10.43        5.83      6.15 o
  -3   5   7       47.97       44.37      7.09 o
  -2   5   7      423.30      435.72     16.58 o
  -1   5   7       45.53       50.41      5.59 o
   0   5   7      807.34      835.25     15.75 o
   1   5   7       77.27       81.24      7.40 o
   2   5   7        4.16        7.90      4.07 o
   3   5   7     1040.43     1044.47     22.38 o
   4   5   7        1.55        0.20      7.14 o
   5   5   7       32.88       39.80     19.49 o
   6   5   7        1.18       -5.85      5.96 o
   7   5   7       12.31       18.04      9.79 o
  -7   6   7        2.72       11.79     10.84 o
  -6   6   7        4.49        4.58     10.27 o
  -5   6   7       89.29      104.08     13.16 o
  -4   6   7       12.21       11.60      6.74 o
  -3   6   7      591.93      654.33     18.16 o
  -2   6   7        0.05       -6.79      4.56 o
  -1   6   7      485.32      482.28     16.05 o
   0   6   7      535.12      515.06     13.35 o
   1   6   7       72.54       88.69      5.98 o
   2   6   7      670.94      662.89     14.27 o
   3   6   7      393.18      408.84     18.75 o
   4   6   7       15.73       32.70     12.61 o
   5   6   7      366.90      393.82     14.37 o
   6   6   7        0.35       -7.43      6.96 o
  -7   7   7        0.01      -11.16     11.54 o
  -6   7   7        3.27       -7.82     10.09 o
  -5   7   7        0.44        7.66      9.95 o
  -4   7   7        1.42       -6.45      7.36 o
  -3   7   7        3.04        6.67      6.57 o
  -2   7   7       12.63       15.42      5.60 o
  -1   7   7       15.21       11.60      4.91 o
   0   7   7       12.37       19.73      4.92 o
   1   7   7      117.89      101.18      6.50 o
   2   7   7      882.91      784.37     15.15 o
   3   7   7        5.82       -0.73      6.04 o
   4   7   7      366.74      347.28     14.61 o
   5   7   7       86.31       80.62      9.29 o
   6   7   7       15.95       17.42      8.94 o
  -7   8   7       59.73       73.56     20.34 o
  -6   8   7       36.56       17.39     12.44 o
  -5   8   7      125.03      144.44     17.62 o
  -4   8   7      108.39      111.78     13.41 o
  -3   8   7      472.43      455.57     20.37 o
  -2   8   7       66.88       54.75      9.72 o
  -1   8   7       28.72       35.65      6.33 o
   0   8   7       93.43       97.43      8.15 o
   1   8   7      155.07      145.08      9.57 o
   2   8   7       13.47       12.51      7.38 o
   3   8   7       52.92       46.36      7.35 o
   4   8   7      224.30      228.36     13.62 o
   5   8   7      151.35      148.87     12.16 o
   6   8   7       35.81       35.45     17.32 o
  -6   9   7       12.52       12.69     11.81 o
  -5   9   7        0.42       11.51     11.39 o
  -4   9   7        1.62        5.52      8.63 o
  -3   9   7        0.02       -2.78      7.74 o
  -2   9   7       92.74      107.02     10.89 o
  -1   9   7       16.88       10.95      6.15 o
   0   9   7        1.35       16.75      7.28 o
   1   9   7       17.32       27.32      9.27 o
   2   9   7        1.81        0.86      7.15 o
   3   9   7      176.49      184.95     15.51 o
   4   9   7       14.65       10.44      8.08 o
   5   9   7        9.71       16.39      9.13 o
  -6  10   7        4.95        1.89     11.97 o
  -5  10   7      140.13      161.94     19.97 o
  -4  10   7       31.03       43.40     11.12 o
  -3  10   7      153.87      147.31     15.42 o
  -2  10   7      103.59      106.13     13.24 o
  -1  10   7      140.29      157.80     14.66 o
   0  10   7        5.08       -3.50      6.82 o
   1  10   7      135.76      112.96     14.67 o
   2  10   7       48.08       52.03     11.51 o
   3  10   7        1.57       -3.98      8.36 o
   4  10   7       21.17       29.42     10.45 o
   5  10   7        4.40       -4.72     13.81 o
  -5  11   7        1.24        1.31     22.93 o
  -4  11   7      291.39      268.11     29.15 o
  -3  11   7       64.36       61.93     13.78 o
  -2  11   7      115.07      116.07     21.41 o
  -1  11   7      313.57      268.35     18.74 o
   0  11   7       99.90       88.91     12.00 o
   1  11   7       48.46       49.57     16.96 o
   2  11   7        0.98       18.17     19.96 o
   3  11   7        0.90      -12.06      8.04 o
   4  11   7       10.04       16.09      8.35 o
  -5  12   7       15.88       32.40     17.42 o
  -4  12   7        0.68        4.37     21.79 o
  -3  12   7       29.36       23.43     11.88 o
  -2  12   7        1.47       12.28     10.71 o
  -1  12   7        1.61       19.09     15.31 o
   0  12   7       51.04       72.18     14.27 o
   1  12   7        3.57        2.10     10.29 o
   2  12   7       23.11       37.23     15.28 o
   3  12   7       49.84       47.21     15.09 o
   4  12   7       17.05       20.40     11.84 o
  -4  13   7       12.84       17.94     21.21 o
  -3  13   7       28.84       34.36     13.39 o
  -2  13   7       53.38       42.37     13.45 o
  -1  13   7       45.47       35.57     15.79 o
   0  13   7        0.59       -3.00     11.57 o
   1  13   7       89.20       81.18     17.42 o
   2  13   7       27.11       41.51     20.32 o
   3  13   7       11.22      -12.39     17.78 o
  -3  14   7        0.05        8.54     14.53 o
  -2  14   7       55.14       38.03     17.31 o
  -1  14   7        9.67       22.93     22.93 o
   0  14   7       20.05       30.44     15.97 o
   1  14   7       11.37       29.93     15.34 o
   2  14   7       36.39       32.35     14.85 o
  -8   0   8       63.62       71.09     27.52 o
  -7   0   8       35.15       40.69     17.08 o
  -6   0   8        0.00       16.09     14.03 o
  -5   0   8      377.89      404.03     24.80 o
  -4   0   8      549.78      520.01     34.73 o
  -3   0   8       10.01        5.52      7.72 o
  -2   0   8     3687.74     3687.62     60.89 o
  -1   0   8      108.70      123.64     17.77 o
   0   0   8      800.51      884.81     26.04 o
   1   0   8     1422.00     1398.55     29.34 o
   2   0   8      918.26      934.39     20.29 o
   3   0   8       12.15       13.76      4.86 o
   4   0   8      307.96      283.78     12.61 o
   5   0   8      316.79      307.42     11.24 o
   6   0   8        0.16       -4.79      7.96 o
   7   0   8       17.42       32.11     19.49 o
  -8   1   8        5.73       -4.04     27.52 o
  -7   1   8        3.24        0.58     12.03 o
  -6   1   8        9.87       11.08      9.13 o
  -5   1   8        5.60        8.81      7.15 o
  -4   1   8       22.16       41.57      7.44 o
  -3   1   8        0.98       -1.81      6.50 o
  -2   1   8       92.19       92.83      6.50 o
  -1   1   8       37.57       34.10      4.53 o
   0   1   8      879.05      969.78     17.54 o
   1   1   8        2.04        1.67      2.64 o
   2   1   8      104.25      114.51      4.87 o
   3   1   8        2.39        4.08      4.71 o
   4   1   8       72.71       65.82      6.99 o
   5   1   8       75.03       81.70      8.40 o
   6   1   8      160.50      159.08      8.64 o
   7   1   8        0.32       -6.27     12.08 o
  -8   2   8        0.50      -24.44     16.63 o
  -7   2   8       50.68       70.32     17.21 o
  -6   2   8        0.02        4.92      9.10 o
  -5   2   8       54.86       32.92     10.82 o
  -4   2   8      106.90      113.44     11.18 o
  -3   2   8      732.00      703.46     18.03 o
  -2   2   8        1.25        0.33      4.06 o
  -1   2   8       16.52       21.72      5.88 o
   0   2   8      370.04      363.53     11.18 o
   1   2   8        0.04       -2.75      2.57 o
   2   2   8      550.06      547.03     13.75 o
   3   2   8      319.21      304.06     13.39 o
   4   2   8       55.90       47.52      7.65 o
   5   2   8       31.86       48.73     10.67 o
   6   2   8        3.51        0.50      5.31 o
   7   2   8        4.41       -5.10     12.08 o
  -8   3   8        6.89       17.96     14.33 o
  -7   3   8       19.02        7.66     11.60 o
  -6   3   8       24.58       22.36     10.24 o
  -5   3   8       31.73       38.30      9.57 o
  -4   3   8       67.76       90.38      8.32 o
  -3   3   8        0.05        0.81      4.61 o
  -2   3   8      185.84      196.71      8.83 o
  -1   3   8      378.53      372.12     11.54 o
   0   3   8       12.50       10.32      3.72 o
   1   3   8      126.18      142.64      7.20 o
   2   3   8       41.57       46.52      7.65 o
   3   3   8      469.96      427.39     27.77 o
   4   3   8      176.59      171.41     12.75 o
   5   3   8      138.95      142.27     12.48 o
   6   3   8       36.90       45.38     12.50 o
  -7   4   8       51.60       87.77     16.03 o
  -6   4   8        2.33       -4.25      9.81 o
  -5   4   8      313.90      288.35     23.18 o
  -4   4   8        0.61       -0.45      5.93 o
  -3   4   8      142.79      127.20      9.54 o
  -2   4   8      482.13      529.03     15.59 o
  -1   4   8       32.15       34.94      5.20 o
   0   4   8      638.05      641.81     17.04 o
   1   4   8      307.33      290.52      8.97 o
   2   4   8      135.92      137.11      6.87 o
   3   4   8      180.25      173.45     12.88 o
   4   4   8      172.84      168.32     13.55 o
   5   4   8        0.02       -8.79      8.20 o
   6   4   8       17.65       20.93     11.80 o
  -7   5   8        3.83        2.95     11.54 o
  -6   5   8       39.34       67.00     14.56 o
  -5   5   8       38.02       44.24     10.59 o
  -4   5   8      207.73      203.50     14.02 o
  -3   5   8      250.48      263.68     13.23 o
  -2   5   8      150.15      166.71      9.31 o
  -1   5   8      378.45      394.20     13.30 o
   0   5   8      183.95      192.59      8.79 o
   1   5   8      112.09      114.08      9.06 o
   2   5   8     1835.09     1757.13     28.90 o
   3   5   8       16.53       11.12      7.12 o
   4   5   8      721.62      661.76     30.20 o
   5   5   8       12.87       10.32     10.26 o
   6   5   8        4.06       -6.41     11.47 o
  -7   6   8        3.72       11.47     12.48 o
  -6   6   8       53.35       37.99     12.98 o
  -5   6   8       33.81       33.17     10.35 o
  -4   6   8      192.64      204.40     14.49 o
  -3   6   8        9.14       16.48      7.08 o
  -2   6   8        0.41       -3.15      5.19 o
  -1   6   8      121.46      143.91      9.60 o
   0   6   8        2.36       -0.85      4.01 o
   1   6   8      279.05      265.65     16.82 o
   2   6   8      956.09      952.62     22.17 o
   3   6   8      813.49      826.17     22.52 o
   4   6   8       50.52       60.69     14.00 o
   5   6   8      112.72       99.90     18.35 o
   6   6   8        8.74       20.34      8.75 o
  -7   7   8        1.50       -2.81     13.21 o
  -6   7   8      127.44      101.61     16.59 o
  -5   7   8       17.05       23.25     11.77 o
  -4   7   8       66.00       54.73     12.34 o
  -3   7   8      144.07      144.20     12.35 o
  -2   7   8       91.90       94.45      9.83 o
  -1   7   8      105.91      104.33      8.61 o
   0   7   8      355.91      379.73     15.05 o
   1   7   8      705.69      700.10     33.87 o
   2   7   8       13.06       20.40      6.92 o
   3   7   8        0.98        6.06      5.81 o
   4   7   8       37.80       27.14      9.43 o
   5   7   8       10.06        4.82      6.79 o
   6   7   8       22.22       31.60      8.37 o
  -6   8   8        0.00      -15.90     12.39 o
  -5   8   8        2.63        9.95     10.76 o
  -4   8   8        2.17       -1.21      8.18 o
  -3   8   8       10.55        9.63      8.07 o
  -2   8   8       10.00        9.69      7.12 o
  -1   8   8        4.23        1.58      9.10 o
   0   8   8       58.80       82.66     23.04 o
   1   8   8       51.30       27.33     11.42 o
   2   8   8      430.04      437.37     29.46 o
   3   8   8      210.99      207.51     13.61 o
   4   8   8       16.08       21.08      7.33 o
   5   8   8        0.50       -2.15      8.57 o
  -6   9   8       50.71       56.72     18.12 o
  -5   9   8       17.44       30.30     15.34 o
  -4   9   8      103.10      113.45     16.31 o
  -3   9   8       91.01       87.29     17.60 o
  -2   9   8       86.89      110.75     12.92 o
  -1   9   8       57.60       71.66     11.09 o
   0   9   8       89.46       80.56     10.50 o
   1   9   8       19.62       26.23      9.95 o
   2   9   8        0.06       11.20      8.04 o
   3   9   8       89.45      118.59     15.39 o
   4   9   8       52.28       57.72      8.21 o
   5   9   8        2.54        0.17      8.59 o
  -6  10   8       29.97       48.18     19.04 o
  -5  10   8       23.06       17.00     25.23 o
  -4  10   8        1.23       -3.81     10.05 o
  -3  10   8        0.10        3.85     10.05 o
  -2  10   8        0.73       -5.98      8.15 o
  -1  10   8       21.01       37.05      9.79 o
   0  10   8        8.36        3.43      9.17 o
   1  10   8        0.32      -12.83      8.55 o
   2  10   8       16.58        5.05      8.76 o
   3  10   8        6.18        8.35      9.00 o
   4  10   8        0.72       -5.61      6.49 o
  -5  11   8        0.85        1.95     13.36 o
  -4  11   8      107.80      120.53     18.31 o
  -3  11   8      175.27      178.77     20.05 o
  -2  11   8        9.25        6.64      9.69 o
  -1  11   8      432.01      423.71     23.15 o
   0  11   8        0.01       14.81     10.59 o
   1  11   8      138.84      120.08     16.46 o
   2  11   8       25.26       15.60     15.24 o
   3  11   8       60.58       68.72     13.48 o
   4  11   8       46.10       31.37     16.85 o
  -4  12   8        1.74       -1.93     14.17 o
  -3  12   8       69.97       75.13     15.55 o
  -2  12   8        5.63       11.14     14.52 o
  -1  12   8      101.91       74.85     18.60 o
   0  12   8        8.55      -10.28      9.67 o
   1  12   8       18.68       -4.20     11.17 o
   2  12   8       10.85       -0.51     11.06 o
   3  12   8      132.71      141.08     19.20 o
  -3  13   8        1.13       -3.47     11.63 o
  -2  13   8        5.83       16.84     14.17 o
  -1  13   8       25.95       23.02     21.21 o
   0  13   8       24.75       13.96     14.17 o
   1  13   8       71.13       40.98     17.10 o
   2  13   8       50.21       42.04     19.82 o
  -2  14   8       85.45       77.97     22.02 o
  -1  14   8        8.85       30.43     17.42 o
   0  14   8       62.01       51.81     17.42 o
   1  14   8       69.30       67.75     18.23 o
  -7   1   9       43.87       40.71     17.03 o
  -6   1   9        3.56      -14.33     10.89 o
  -5   1   9       34.15       33.22     10.09 o
  -4   1   9       28.88       30.42      7.33 o
  -3   1   9       39.09       37.69      6.76 o
  -2   1   9      466.35      477.86     13.09 o
  -1   1   9       44.51       27.30      8.67 o
   0   1   9      125.70      113.02      7.21 o
   1   1   9      563.88      520.67     15.90 o
   2   1   9      714.17      707.77     12.94 o
   3   1   9      221.25      227.40      9.82 o
   4   1   9      236.59      268.07     27.35 o
   5   1   9        1.22       -8.30      5.53 o
   6   1   9       42.91       34.37      7.78 o
  -7   2   9        7.17       26.82     18.81 o
  -6   2   9       45.96       38.39     43.57 o
  -5   2   9       46.96       45.85      9.66 o
  -4   2   9      255.20      236.05     14.19 o
  -3   2   9       68.37       65.59      8.41 o
  -2   2   9        7.08        9.95      5.11 o
  -1   2   9       35.68       43.27      6.31 o
   0   2   9       69.05       63.86      5.62 o
   1   2   9        6.01       14.74      3.38 o
   2   2   9      263.04      264.56     11.33 o
   3   2   9      359.32      362.78     17.67 o
   4   2   9       33.67       41.25      9.99 o
   5   2   9        1.53        0.06      6.31 o
   6   2   9        4.93       26.37     19.49 o
  -7   3   9        5.25       25.41     17.20 o
  -6   3   9       46.40       62.57     14.14 o
  -5   3   9       39.97       43.70      9.79 o
  -4   3   9       33.73       13.28      7.76 o
  -3   3   9      133.92      128.68      9.00 o
  -2   3   9      140.55      147.37      8.83 o
  -1   3   9      236.02      248.29      9.60 o
   0   3   9      408.12      411.47     11.35 o
   1   3   9       69.77       72.14      5.00 o
   2   3   9       29.30       34.35      4.22 o
   3   3   9      193.56      197.61     13.85 o
   4   3   9       10.94        8.46      8.28 o
   5   3   9       37.41       34.60     11.24 o
   6   3   9       32.48       21.98     10.92 o
  -7   4   9       21.99        9.17     14.33 o
  -6   4   9        1.81        5.12     12.90 o
  -5   4   9       23.40       16.09      8.74 o
  -4   4   9       30.48       37.88      7.73 o
  -3   4   9       14.88       10.01      5.94 o
  -2   4   9       21.84       22.31      5.62 o
  -1   4   9      116.21      109.81      7.16 o
   0   4   9      460.14      414.92     12.28 o
   1   4   9      151.44      169.31      7.84 o
   2   4   9       40.31       32.10      5.31 o
   3   4   9      404.75      392.94     16.72 o
   4   4   9      104.34       93.77     16.05 o
   5   4   9       18.01       14.33     10.02 o
   6   4   9        6.62        6.50     20.07 o
  -7   5   9        6.02      -14.55     12.90 o
  -6   5   9        3.39        0.41     12.39 o
  -5   5   9        2.46      -18.45     18.40 o
  -4   5   9      180.97      192.53     14.22 o
  -3   5   9        8.46       -1.74      6.22 o
  -2   5   9       61.53       74.30      8.66 o
  -1   5   9      341.61      350.55     17.64 o
   0   5   9       15.51       26.41      5.50 o
   1   5   9      974.00      976.40     18.33 o
   2   5   9        2.26       -4.38      4.58 o
   3   5   9       71.48       91.46     19.49 o
   4   5   9       52.60       55.23     13.50 o
   5   5   9        6.58       11.50     10.92 o
   6   5   9       10.44       19.72     12.83 o
  -7   6   9       18.40       17.02     15.06 o
  -6   6   9        0.63       -1.00     12.67 o
  -5   6   9       84.54       77.57     14.53 o
  -4   6   9       15.19        0.66      8.27 o
  -3   6   9       89.22       88.02     11.72 o
  -2   6   9      580.69      565.41     21.97 o
  -1   6   9        9.19        7.42      5.87 o
   0   6   9      295.81      293.81     13.69 o
   1   6   9      821.51      786.82     24.66 o
   2   6   9       16.65       17.58      7.12 o
   3   6   9      443.51      467.28     35.25 o
   4   6   9        0.74       -3.19     10.02 o
   5   6   9       12.35       -6.92     10.15 o
  -6   7   9        0.15       13.31     30.39 o
  -5   7   9        0.00        3.88     13.19 o
  -4   7   9        0.00        5.66      9.89 o
  -3   7   9       16.26       20.49      9.31 o
  -2   7   9       33.81       30.22      9.05 o
  -1   7   9       65.04       45.85      9.00 o
   0   7   9      828.63      791.90     20.65 o
   1   7   9       33.45       22.76      8.23 o
   2   7   9      248.15      256.60     19.36 o
   3   7   9      104.24       96.43      9.34 o
   4   7   9        3.76       -8.76      6.79 o
   5   7   9       32.39       19.26     19.13 o
  -6   8   9       24.06       27.66     16.61 o
  -5   8   9       31.87       33.25     14.59 o
  -4   8   9       14.54       11.80     10.94 o
  -3   8   9        1.24        9.93      8.84 o
  -2   8   9       26.76        9.60      8.38 o
  -1   8   9        7.46        3.34      7.16 o
   0   8   9        1.31        3.45      8.18 o
   1   8   9      251.71      255.80     18.40 o
   2   8   9      302.74      323.24     20.03 o
   3   8   9      235.02      212.68     13.88 o
   4   8   9        6.86       13.96      5.81 o
   5   8   9       55.33       61.53      8.94 o
  -6   9   9        1.10        2.68     14.33 o
  -5   9   9        0.60        0.75     12.90 o
  -4   9   9       37.61       45.24     13.21 o
  -3   9   9       15.25       17.96     10.76 o
  -2   9   9       12.32        0.66      8.23 o
  -1   9   9       11.79       -1.94      7.72 o
   0   9   9        0.12        1.32      9.15 o
   1   9   9      140.11      120.06     14.88 o
   2   9   9        3.58       -0.16      8.94 o
   3   9   9       25.41       22.40     11.50 o
   4   9   9        6.13        8.25      9.65 o
  -5  10   9       37.14       26.01     16.61 o
  -4  10   9       19.56       28.58     12.44 o
  -3  10   9        0.70        3.89      9.87 o
  -2  10   9        3.12       -1.36     11.75 o
  -1  10   9      107.83      103.39     15.78 o
   0  10   9       86.90       79.58     13.53 o
   1  10   9        1.14        8.00      9.30 o
   2  10   9        6.32        1.53      9.02 o
   3  10   9       51.01       79.10     18.91 o
   4  10   9       24.64       44.13     11.79 o
  -4  11   9       14.95       20.88     12.99 o
  -3  11   9       75.48       68.78     15.04 o
  -2  11   9       19.34       27.52     43.57 o
  -1  11   9       13.37        3.52     11.68 o
   0  11   9        0.01      -12.67      8.45 o
   1  11   9        6.10        1.10     10.42 o
   2  11   9        0.45        0.70     14.16 o
   3  11   9       10.69       11.60     10.59 o
  -4  12   9        9.51       27.52     15.67 o
  -3  12   9        6.04        6.19     12.35 o
  -2  12   9       52.40       51.39     21.21 o
  -1  12   9        8.44       15.42     21.21 o
   0  12   9       28.30       32.25     13.15 o
   1  12   9       58.90       77.61     17.75 o
   2  12   9       30.41       30.87     12.42 o
  -2  13   9        5.88       16.61     16.61 o
  -1  13   9       47.17       47.49     17.42 o
   0  13   9       44.04       49.34     45.87 o
   1  13   9       16.19       11.88     13.36 o
  -7   0  10       29.61        2.29     20.64 o
  -6   0  10      185.14      152.50     35.55 o
  -5   0  10       18.05       10.08     13.36 o
  -4   0  10      860.33      868.40     40.13 o
  -3   0  10       14.93       32.55     13.19 o
  -2   0  10      810.52      855.33     29.11 o
  -1   0  10      643.71      623.85     26.51 o
   0   0  10     1065.26     1033.51     28.23 o
   1   0  10      138.39      141.78     17.74 o
   2   0  10      116.23       90.09      8.56 o
   3   0  10      387.99      374.96     14.33 o
   4   0  10        0.60       -1.49      5.05 o
   5   0  10        5.82        0.25      7.45 o
   6   0  10       96.98       90.90     12.67 o
  -7   1  10        2.54      -13.40     14.17 o
  -6   1  10        4.91       -4.59     13.36 o
  -5   1  10        7.66       -8.22      9.27 o
  -4   1  10       15.38       -2.99      8.30 o
  -3   1  10        2.88        3.26      6.97 o
  -2   1  10      125.53      130.38     12.01 o
  -1   1  10       75.94       80.57      8.28 o
   0   1  10      140.36      130.91      8.33 o
   1   1  10        9.93        9.03      3.45 o
   2   1  10       81.84       76.71      7.42 o
   3   1  10       64.58       69.61      4.96 o
   4   1  10      269.56      275.56     18.83 o
   5   1  10        4.46       -3.18      8.48 o
   6   1  10       16.96       20.42     10.22 o
  -7   2  10        9.54       28.27     13.27 o
  -6   2  10       24.63       23.53     16.16 o
  -5   2  10       69.96      104.86     22.58 o
  -4   2  10       12.42        2.53      8.24 o
  -3   2  10       26.41       29.98      8.65 o
  -2   2  10      261.90      237.56     16.78 o
  -1   2  10        0.39       -2.48      4.99 o
   0   2  10      218.62      234.40      9.69 o
   1   2  10      220.42      240.74      8.45 o
   2   2  10        7.07        3.40      3.96 o
   3   2  10       47.86       40.99      7.72 o
   4   2  10       16.38       28.45      9.41 o
   5   2  10        5.31       13.66      8.68 o
   6   2  10        0.01       -9.17     18.35 o
  -7   3  10        7.95        6.27     15.01 o
  -6   3  10        0.88       -4.53      9.74 o
  -5   3  10        1.70       -6.25      8.61 o
  -4   3  10       79.91       81.24     10.99 o
  -3   3  10       67.23       50.01      8.58 o
  -2   3  10        0.06       -3.09      5.63 o
  -1   3  10       90.61       94.61      7.72 o
   0   3  10      231.06      238.68     16.60 o
   1   3  10      808.81      739.60     13.85 o
   2   3  10      133.47      127.77      8.38 o
   3   3  10       71.91       59.41      9.39 o
   4   3  10       21.18       16.97      9.54 o
   5   3  10        0.52        0.44      9.72 o
   6   3  10        8.75       27.52     22.93 o
  -7   4  10       47.08       53.09     24.65 o
  -6   4  10        0.04       -3.85     12.55 o
  -5   4  10       22.22        9.74      9.43 o
  -4   4  10      222.67      240.20     15.92 o
  -3   4  10       29.77       37.54      8.28 o
  -2   4  10      203.84      215.60     13.28 o
  -1   4  10      736.88      743.98     18.21 o
   0   4  10       45.00       43.63      6.05 o
   1   4  10      149.92      159.33      8.80 o
   2   4  10      102.55       89.02      7.45 o
   3   4  10        0.15       -2.78     12.61 o
   4   4  10       41.30       53.17     12.30 o
   5   4  10        5.56       -2.51      9.12 o
  -7   5  10        5.52        7.78     14.59 o
  -6   5  10       20.42       10.15     13.50 o
  -5   5  10       69.20       72.07     14.17 o
  -4   5  10        8.17       12.10     10.90 o
  -3   5  10      181.66      190.60     13.88 o
  -2   5  10      280.80      294.38     15.68 o
  -1   5  10        0.02       -1.56      5.94 o
   0   5  10     1077.23     1018.04     22.98 o
   1   5  10       13.89       15.88      6.94 o
   2   5  10      588.50      563.60     17.09 o
   3   5  10      109.78      118.46     10.90 o
   4   5  10        0.81       -0.09     21.79 o
   5   5  10       18.46       26.24     16.05 o
  -6   6  10       32.58       42.61     17.08 o
  -5   6  10       13.09        3.76     10.36 o
  -4   6  10        8.83       11.18      9.95 o
  -3   6  10       25.46       30.31      9.76 o
  -2   6  10       45.05       43.03      9.55 o
  -1   6  10      278.11      285.91     24.28 o
   0   6  10      688.39      676.30     22.47 o
   1   6  10      836.91      877.87     24.06 o
   2   6  10       14.11       22.43      7.18 o
   3   6  10       62.81       53.64      7.49 o
   4   6  10       43.61       40.10     24.65 o
   5   6  10       56.65       91.13     16.31 o
  -6   7  10       20.85       20.89     14.85 o
  -5   7  10       50.75       48.16     25.23 o
  -4   7  10        7.77        4.20     10.59 o
  -3   7  10      149.86      181.97     25.16 o
  -2   7  10      489.43      533.91     24.37 o
  -1   7  10      611.35      602.79     23.18 o
   0   7  10       30.01       34.99     10.90 o
   1   7  10       14.26       14.76      7.88 o
   2   7  10       15.37        6.88      7.61 o
   3   7  10        0.04        0.10      6.23 o
   4   7  10       61.57       61.71      8.30 o
   5   7  10       42.64       35.09     15.26 o
  -6   8  10        0.63       -5.31     14.91 o
  -5   8  10        0.28       10.01     13.36 o
  -4   8  10       23.06       29.16     25.25 o
  -3   8  10        0.25        4.99      9.60 o
  -2   8  10        4.27        6.68      8.49 o
  -1   8  10       56.90       23.44     12.01 o
   0   8  10      382.02      384.03     30.02 o
   1   8  10       75.67       57.45     12.05 o
   2   8  10       24.50       13.72      7.71 o
   3   8  10       23.78       36.82      8.55 o
   4   8  10        0.04       13.32     13.74 o
  -5   9  10       13.78       17.47     15.15 o
  -4   9  10        9.61       -4.49     14.35 o
  -3   9  10        7.37       -6.65     12.49 o
  -2   9  10       53.22       46.19     10.69 o
  -1   9  10       11.42       14.63     10.72 o
   0   9  10        3.18      -13.46      8.98 o
   1   9  10       18.43       12.14     10.01 o
   2   9  10      114.60      107.49     13.99 o
   3   9  10       31.10       31.14     11.06 o
   4   9  10        0.89        1.27     11.11 o
  -5  10  10        6.03       24.17     15.67 o
  -4  10  10       11.01        5.06     16.06 o
  -3  10  10        0.12       11.42     10.77 o
  -2  10  10       19.32       26.56     18.92 o
  -1  10  10       13.48       -5.57     10.22 o
   0  10  10       19.58        6.90     10.43 o
   1  10  10        1.46       -8.60     14.46 o
   2  10  10        0.89       -6.88      8.77 o
   3  10  10        0.93       -6.29      8.94 o
  -4  11  10        0.01        8.32     11.97 o
  -3  11  10      161.25      201.53     27.15 o
  -2  11  10       12.24       23.86     14.98 o
  -1  11  10       82.76       87.90     16.46 o
   0  11  10       85.72       87.44     15.68 o
   1  11  10      102.49      106.25     16.90 o
   2  11  10       71.68       66.97     14.20 o
   3  11  10        5.37        4.36     10.43 o
  -3  12  10       45.26       66.50     19.46 o
  -2  12  10        0.25       -0.84     30.39 o
  -1  12  10       13.10       23.51     14.59 o
   0  12  10       10.48       11.77     12.19 o
   1  12  10      181.53      194.98     21.00 o
   2  12  10        0.71      -15.14     10.09 o
  -7   1  11        9.03        3.47     15.79 o
  -6   1  11       28.13        7.39     16.05 o
  -5   1  11        5.53       12.37     12.49 o
  -4   1  11      117.04      114.34     14.09 o
  -3   1  11       46.09       32.23      9.97 o
  -2   1  11      182.51      200.98     22.77 o
  -1   1  11      439.31      431.62     29.13 o
   0   1  11      477.30      504.11     14.96 o
   1   1  11       58.42       53.40      6.29 o
   2   1  11      169.47      165.52      8.27 o
   3   1  11       39.19       55.24      5.08 o
   4   1  11       42.61       46.13      5.46 o
   5   1  11        8.85       16.67      9.63 o
  -7   2  11       21.93       27.13     13.53 o
  -6   2  11       38.15       49.31     18.65 o
  -5   2  11       15.77       11.90     10.80 o
  -4   2  11       26.00       24.97     10.14 o
  -3   2  11        2.60        5.73      9.76 o
  -2   2  11       99.43      100.02     11.74 o
  -1   2  11        4.54        7.87      5.88 o
   0   2  11       77.47       85.17      8.25 o
   1   2  11      395.93      375.94     12.91 o
   2   2  11       70.19       72.66      6.29 o
   3   2  11       61.00       59.32      5.11 o
   4   2  11        9.41       17.14      7.50 o
   5   2  11       11.35      -11.47     16.05 o
  -6   3  11        0.20        7.70     11.68 o
  -5   3  11       57.85       48.35     11.51 o
  -4   3  11        0.65        3.72      7.59 o
  -3   3  11        6.88       -2.66      6.72 o
  -2   3  11      156.53      166.28     12.37 o
  -1   3  11      154.79      157.22     11.45 o
   0   3  11        9.38       10.63      5.20 o
   1   3  11       51.98       29.38      6.48 o
   2   3  11        0.31        1.23      4.89 o
   3   3  11        9.01        6.03      4.81 o
   4   3  11       54.80       59.38     12.04 o
   5   3  11       61.91       63.94     13.15 o
  -6   4  11        7.28       13.29     12.47 o
  -5   4  11        4.95        7.99     13.23 o
  -4   4  11       23.02       13.77      8.47 o
  -3   4  11       62.23       64.24     10.04 o
  -2   4  11      208.75      213.07     13.91 o
  -1   4  11      112.35      131.32     10.95 o
   0   4  11        1.19       -0.28      5.85 o
   1   4  11      278.21      240.42     11.86 o
   2   4  11       58.74       58.10      7.78 o
   3   4  11       15.00       17.57      5.72 o
   4   4  11        1.70        0.62      9.72 o
   5   4  11        0.01      -13.76      9.17 o
  -6   5  11       28.04       28.58     15.68 o
  -5   5  11        6.39        7.81     10.95 o
  -4   5  11        0.14        2.77      7.80 o
  -3   5  11      239.23      257.20     16.35 o
  -2   5  11        0.68       -8.50      6.05 o
  -1   5  11      283.85      318.73     15.92 o
   0   5  11        0.04       -3.19      7.32 o
   1   5  11       19.92       14.46      7.25 o
   2   5  11      176.50      179.61     13.74 o
   3   5  11        3.01        7.21      5.47 o
   4   5  11       18.19       24.47     12.30 o
   5   5  11       22.28       31.73     14.21 o
  -6   6  11       20.52       10.86     33.25 o
  -5   6  11        2.12       23.73     14.53 o
  -4   6  11      197.82      179.29     19.51 o
  -3   6  11       70.42       82.14     12.78 o
  -2   6  11       57.80       64.84     11.36 o
  -1   6  11      458.93      494.13     38.09 o
   0   6  11       21.45       21.45     10.05 o
   1   6  11      228.63      222.01     14.58 o
   2   6  11        6.38       12.58      8.44 o
   3   6  11       45.47       51.92      7.94 o
   4   6  11       73.99       99.13     16.80 o
  -5   7  11       13.02       14.40     14.33 o
  -4   7  11       36.07       36.84     13.03 o
  -3   7  11        7.03       12.29      9.60 o
  -2   7  11      340.88      319.33     20.04 o
  -1   7  11       29.27       28.67     16.76 o
   0   7  11       79.82       64.00     12.36 o
   1   7  11       48.20       43.76     13.56 o
   2   7  11        0.36       -1.08      6.66 o
   3   7  11       25.40       24.07      8.44 o
   4   7  11       31.76       44.46      8.77 o
  -5   8  11        5.29       -8.29     14.03 o
  -4   8  11        0.10       -8.15     10.05 o
  -3   8  11       10.66        2.04     10.27 o
  -2   8  11        7.23       -4.65     10.27 o
  -1   8  11      238.35      218.95     20.44 o
   0   8  11      155.03      172.97     17.13 o
   1   8  11      125.77      110.69     14.67 o
   2   8  11       10.25        3.97      8.88 o
   3   8  11       59.90       42.86     10.72 o
   4   8  11        3.81        5.27      8.08 o
  -5   9  11        1.23       12.49     15.15 o
  -4   9  11       17.17       19.83     12.06 o
  -3   9  11       27.92       13.34     18.92 o
  -2   9  11        0.92       -6.46     11.45 o
  -1   9  11       22.22       32.71     11.91 o
   0   9  11        0.25        2.29     18.92 o
   1   9  11       12.46        7.06      9.95 o
   2   9  11       18.95       31.68     11.06 o
   3   9  11        0.05      -20.74     13.83 o
  -4  10  11        1.93      -19.18     13.21 o
  -3  10  11       48.54       40.97     17.62 o
  -2  10  11       58.16       70.41     18.60 o
  -1  10  11       22.65       25.02     12.82 o
   0  10  11        5.15       -2.80     16.34 o
   1  10  11      108.74       96.61     15.31 o
   2  10  11        0.83        3.81     10.49 o
  -3  11  11        4.36        6.85     16.63 o
  -2  11  11        0.41       -9.49     13.36 o
  -1  11  11        1.01       -9.11     11.33 o
   0  11  11        6.11        1.03     17.00 o
   1  11  11        2.88       -5.18     10.35 o
  -1  12  11       38.53       54.89     18.12 o
   0  12  11       23.56       24.75     22.93 o
  -6   0  12      184.84      208.69     42.43 o
  -5   0  12        4.09       20.64     22.93 o
  -4   0  12      304.50      326.87     31.14 o
  -3   0  12      150.94      151.36     21.47 o
  -2   0  12      278.89      288.31     26.34 o
  -1   0  12      234.76      245.72     22.70 o
   0   0  12       12.05       -4.24      9.30 o
   1   0  12       90.16      109.53     18.25 o
   2   0  12        0.30       10.99      9.62 o
   3   0  12        0.47        2.67      5.88 o
   4   0  12      203.18      196.07     15.41 o
   5   0  12        1.39        4.43      8.48 o
  -6   1  12        0.94       20.14     16.61 o
  -5   1  12        2.69       -3.44      9.95 o
  -4   1  12       23.56        3.04      9.62 o
  -3   1  12      117.63      116.87     14.23 o
  -2   1  12       44.18       22.15      8.85 o
  -1   1  12        3.28       -5.46     11.59 o
   0   1  12       29.08       21.23      7.34 o
   1   1  12       13.10       12.73      5.89 o
   2   1  12      239.98      190.63      9.53 o
   3   1  12        2.93       10.20      4.70 o
   4   1  12       28.05       18.43      6.54 o
   5   1  12        3.21        3.20      6.92 o
  -6   2  12        6.98       20.64     17.42 o
  -5   2  12       12.62       13.39     11.81 o
  -4   2  12       83.14       98.34     13.88 o
  -3   2  12        0.05       14.61      9.19 o
  -2   2  12       20.63       13.86      8.61 o
  -1   2  12       54.41       58.63     11.22 o
   0   2  12       14.94       23.63      7.42 o
   1   2  12       24.97       28.02      6.50 o
   2   2  12      135.96      136.19      9.12 o
   3   2  12        0.70        3.82      5.47 o
   4   2  12       11.30       31.54      7.08 o
  -6   3  12       16.10       15.71     12.59 o
  -5   3  12        2.64        5.76      9.75 o
  -4   3  12        8.67       15.72     10.81 o
  -3   3  12       50.53       26.48     12.95 o
  -2   3  12      161.13      177.42     14.98 o
  -1   3  12      328.98      315.69     21.74 o
   0   3  12       31.61       18.98      7.61 o
   1   3  12        0.24        7.72      5.67 o
   2   3  12       21.98       11.00      5.50 o
   3   3  12        0.66        2.98      5.75 o
   4   3  12        5.30       -9.75      8.85 o
  -6   4  12       37.03       24.30     13.62 o
  -5   4  12       72.98       99.77     14.34 o
  -4   4  12       21.58       28.12      9.36 o
  -3   4  12      408.07      464.32     21.66 o
  -2   4  12        4.49       -3.21      8.69 o
  -1   4  12       59.06       69.95     12.74 o
   0   4  12       84.07      109.53     12.08 o
   1   4  12       28.77       40.12      7.15 o
   2   4  12      107.56      138.36     21.35 o
   3   4  12        3.08       -4.34      7.78 o
   4   4  12       31.99       24.23     12.08 o
  -6   5  12        1.22       13.94     15.67 o
  -5   5  12       35.98       30.05     16.05 o
  -4   5  12      108.23      122.14     13.66 o
  -3   5  12       21.64       35.35      9.25 o
  -2   5  12      305.41      290.71     16.88 o
  -1   5  12       48.10       40.21     17.71 o
   0   5  12      240.07      248.58     19.15 o
   1   5  12      213.99      206.30     16.76 o
   2   5  12        0.90        1.16      6.88 o
   3   5  12       88.78      106.95     13.83 o
   4   5  12       13.83       16.05     22.93 o
  -5   6  12        6.08       -2.60     13.50 o
  -4   6  12       50.05       21.53     15.61 o
  -3   6  12      135.68      146.68     15.54 o
  -2   6  12      215.63      210.45     20.27 o
  -1   6  12      318.23      346.71     24.01 o
   0   6  12        3.10        2.28     14.59 o
   1   6  12       11.10        4.57      8.63 o
   2   6  12       51.01       71.05     13.77 o
   3   6  12       80.31       93.69      9.75 o
   4   6  12       13.15       11.39      6.95 o
  -5   7  12       60.68       46.19     17.42 o
  -4   7  12      194.48      252.20     23.51 o
  -3   7  12      140.12      141.76     19.13 o
  -2   7  12       18.53       27.43     12.15 o
  -1   7  12       26.54       23.58     11.54 o
   0   7  12        1.45       -6.00      9.02 o
   1   7  12        0.53       -3.74      8.32 o
   2   7  12       56.87       64.22     12.26 o
   3   7  12      108.40      124.03     14.18 o
  -4   8  12        0.57        0.49     11.15 o
  -3   8  12        5.24       14.35     14.98 o
  -2   8  12      102.82       91.38     20.62 o
  -1   8  12        0.11        2.34      9.99 o
   0   8  12       16.76       12.80     11.39 o
   1   8  12       34.22       27.20     12.24 o
   2   8  12        0.33       -0.21     22.92 o
   3   8  12       39.17       42.77     24.14 o
  -4   9  12       19.94       22.77     17.42 o
  -3   9  12        2.70       -0.53     15.79 o
  -2   9  12        7.88        5.80     11.77 o
  -1   9  12        5.51       26.67     16.56 o
   0   9  12       70.07      101.62     21.85 o
   1   9  12      117.82      124.23     16.71 o
   2   9  12        0.06      -16.67     12.31 o
  -3  10  12       15.59       15.12     16.97 o
  -2  10  12        4.55       21.21     15.41 o
  -1  10  12        1.01        6.23     12.01 o
   0  10  12       14.58       14.03     11.49 o
   1  10  12        0.30       11.66     11.42 o
  -1  11  12       41.71       39.48     25.80 o
  -6   1  13       24.84       33.54     48.16 o
  -5   1  13       21.81        8.44     15.79 o
  -4   1  13       72.65       88.22     17.19 o
  -3   1  13       99.44      109.49     14.09 o
  -2   1  13      122.50      138.98     14.45 o
  -1   1  13        6.20       -4.10      7.72 o
   0   1  13      103.50       96.79     10.82 o
   1   1  13       84.41       98.78     10.30 o
   2   1  13       24.90       13.78      6.73 o
   3   1  13       29.83       36.13      9.93 o
   4   1  13        0.70        7.41      7.80 o
  -5   2  13       15.87       35.57     18.23 o
  -4   2  13       29.17       31.13     18.04 o
  -3   2  13        9.27        9.21      9.57 o
  -2   2  13       12.20       -1.96      8.05 o
  -1   2  13       86.17       75.74     11.17 o
   0   2  13       30.70       28.05      8.52 o
   1   2  13      116.17      111.27     10.65 o
   2   2  13       26.99       12.33      7.94 o
   3   2  13        9.32        7.08      6.41 o
   4   2  13        1.21       -9.94      6.63 o
  -5   3  13       12.64       19.33     16.45 o
  -4   3  13       30.18       47.23     10.74 o
  -3   3  13      103.94      103.20     12.18 o
  -2   3  13        4.18        5.69      8.94 o
  -1   3  13        0.59       -5.99      7.19 o
   0   3  13        3.24       -0.20      7.03 o
   1   3  13        4.43       -2.21      6.29 o
   2   3  13       47.03       49.77      8.46 o
   3   3  13       95.30      107.76     16.87 o
   4   3  13        0.62       13.09      6.00 o
  -5   4  13       13.81        2.03     11.26 o
  -4   4  13       29.99       25.50      9.95 o
  -3   4  13       48.60       50.63     10.34 o
  -2   4  13       20.92       29.03      9.85 o
  -1   4  13      100.23       88.40     12.32 o
   0   4  13        2.34      -10.08      6.86 o
   1   4  13        0.55       -7.12      6.88 o
   2   4  13       29.41       18.25      8.88 o
   3   4  13        2.67       11.17      6.98 o
  -5   5  13       55.50       76.82     20.27 o
  -4   5  13        0.75       14.60     10.30 o
  -3   5  13       55.36       65.44     12.74 o
  -2   5  13        7.37        7.62      9.39 o
  -1   5  13        0.65       -4.54      8.24 o
   0   5  13      148.60      161.53     16.70 o
   1   5  13       17.20       20.57     13.53 o
   2   5  13       13.94       12.38      9.39 o
   3   5  13       37.73       29.53      8.27 o
  -5   6  13       25.54       39.67     16.80 o
  -4   6  13        7.39       -3.44     13.78 o
  -3   6  13       88.86       71.64     16.38 o
  -2   6  13        4.88       -4.71      9.89 o
  -1   6  13       96.39       96.18     15.23 o
   0   6  13       45.12       65.91     13.64 o
   1   6  13       66.74       85.34     13.16 o
   2   6  13      101.02      110.81     13.82 o
   3   6  13        9.25      -14.79     23.76 o
  -4   7  13       68.79       64.07     19.85 o
  -3   7  13        5.29       12.31     12.72 o
  -2   7  13       19.13        1.02     11.04 o
  -1   7  13       10.77        9.46     11.60 o
   0   7  13        0.05      -11.51      9.03 o
   1   7  13       12.32        5.26      9.58 o
   2   7  13       47.09       58.43     12.37 o
  -3   8  13       77.77       81.78     20.22 o
  -2   8  13       16.05       17.14     12.94 o
  -1   8  13       38.42       26.92     13.65 o
   0   8  13       31.99       50.05     13.29 o
   1   8  13       58.01       54.19     16.02 o
   2   8  13        4.48       -1.41      9.65 o
  -2   9  13        0.53        0.39     14.23 o
  -1   9  13        1.05       -9.42     10.72 o
   0   9  13       15.16       14.51     14.15 o
   1   9  13        5.46       16.15     11.33 o
  -5   0  14       27.15       45.87     27.52 o
  -4   0  14       29.65       38.17     16.97 o
  -3   0  14       77.57       53.32     17.84 o
  -2   0  14        0.06       -8.54     10.92 o
  -1   0  14        0.03       -8.60     11.35 o
   0   0  14       10.12       15.48     11.35 o
   1   0  14        4.31       -0.55      9.09 o
   2   0  14      184.94      210.11     20.64 o
   3   0  14        8.11       17.20     17.20 o
  -5   1  14       49.73       37.07     19.75 o
  -4   1  14        3.91       14.82     10.31 o
  -3   1  14        0.08       -2.88      9.09 o
  -2   1  14       10.19       12.36      9.64 o
  -1   1  14        2.21       -2.77      7.83 o
   0   1  14      101.24       92.37     11.60 o
   1   1  14        0.40       -3.49      6.51 o
   2   1  14       14.19        9.48     10.10 o
   3   1  14       16.76       17.46      8.59 o
  -5   2  14        0.06       -5.92     11.88 o
  -4   2  14        0.08        7.00      8.98 o
  -3   2  14        4.53        7.34     10.07 o
  -2   2  14       44.86       47.63     11.44 o
  -1   2  14        4.95        2.89      8.30 o
   0   2  14      185.70      178.02     16.05 o
   1   2  14        0.09       -0.81      7.18 o
   2   2  14       28.24       30.35      9.26 o
   3   2  14        0.71        3.81      8.39 o
  -5   3  14        6.15        7.80     12.98 o
  -4   3  14       36.25       25.42     11.86 o
  -3   3  14       26.10       30.11     11.07 o
  -2   3  14        8.77       -3.31     12.41 o
  -1   3  14        5.53       -5.17      7.54 o
   0   3  14       23.41       11.01      8.14 o
   1   3  14        0.27        6.19      7.29 o
   2   3  14        0.04       -1.87      7.82 o
   3   3  14       33.33       26.54     10.77 o
  -4   4  14        1.22       -3.09     11.65 o
  -3   4  14       34.55       22.14     11.23 o
  -2   4  14       78.84       76.44     12.57 o
  -1   4  14       57.80       75.79     12.78 o
   0   4  14       99.43      112.02     12.49 o
   1   4  14       12.41        7.58      9.76 o
   2   4  14       25.92       27.22     10.57 o
  -4   5  14       58.15       44.19     15.14 o
  -3   5  14       33.79       23.28     11.33 o
  -2   5  14       52.92       51.74     12.57 o
  -1   5  14      176.87      134.27     18.70 o
   0   5  14        4.27        3.24      9.76 o
   1   5  14       92.53       73.11     22.77 o
   2   5  14       28.01       27.79     10.45 o
  -3   6  14       64.27       51.55     14.94 o
  -2   6  14       11.58        9.29     11.97 o
  -1   6  14        2.12       -9.81     10.87 o
   0   6  14       14.14       -4.72      9.65 o
   1   6  14       29.83       63.01     13.39 o
   2   6  14        4.09       17.69     10.01 o
  -3   7  14       15.96       21.51     17.77 o
  -2   7  14        6.30        2.29     12.48 o
  -1   7  14        7.03       16.83     12.02 o
   0   7  14       14.93       21.73     15.42 o
   1   7  14      125.75      167.79     27.75 o
  -2   8  14        4.23        2.68     12.31 o
  -1   8  14       16.27        3.75     11.92 o
   0   8  14        0.29      -12.93     10.74 o
  -4   1  15       20.43       14.35     12.18 o
  -3   1  15       20.79       18.54     10.96 o
  -2   1  15       43.72       67.88     12.71 o
  -1   1  15       47.46       62.91     11.84 o
   0   1  15        0.92       -6.94      7.47 o
   1   1  15       59.68       77.02     10.65 o
   2   1  15        9.74       14.73      8.10 o
  -4   2  15        2.72        2.22     11.08 o
  -3   2  15        0.52       -2.23      9.77 o
  -2   2  15       12.94       18.58     10.61 o
  -1   2  15       37.97       34.55     10.65 o
   0   2  15       34.54       34.29     12.25 o
   1   2  15       11.99       13.83      7.96 o
   2   2  15        2.63       -0.83      8.93 o
  -3   3  15        4.77       -6.90     13.58 o
  -2   3  15        4.57        1.90      9.51 o
  -1   3  15       11.36       23.38     10.07 o
   0   3  15       27.42       47.49     16.38 o
   1   3  15       31.28       40.84      9.31 o
  -3   4  15       27.12        6.66     11.00 o
  -2   4  15        6.34        3.80      9.64 o
  -1   4  15        0.97       -5.26     13.41 o
   0   4  15       33.54       43.15     10.54 o
   1   4  15       13.07       17.24     10.62 o
  -2   5  15       45.10       36.60     12.04 o
  -1   5  15       27.49       26.86     12.46 o
   0   5  15       11.67       10.38     11.10 o
  -1   6  15       20.54       20.04     12.72 o
  -2   0  16       17.27       18.10     17.20 o
  -1   0  16        2.59       29.22     14.98 o
   0   0  16       47.99       41.19     15.67 o
  -2   1  16       13.32        2.95     10.57 o
  -1   1  16        2.14        8.32     10.18 o
   0   1  16        0.53       -0.66      8.51 o
  -1   2  16        0.39      -13.16      8.93 o
 
